# Supplementary material for: Hyboptera Chaudoir, 1872 of the Cryptobatida group of subtribe Agrina: A taxonomic revision with notes on their ways of life (Insecta, Coleoptera, Carabidae, Lebiini)
Source: Zookeys. 2017 Nov 7;(714):61–127. doi: 10.3897/zookeys.714.15113 (PMC5740477; doi:10.3897/zookeys.714.15113)
Supplement: XML Treatment for Hyboptera biolat [file zookeys.714.15113-treatment3.xml]

<!DOCTYPE tp:taxon-treatment
  PUBLIC "-//TaxonX//DTD Taxonomic Treatment Publishing DTD v0 20100105//EN" "tax-treatment-NSO.dtd">
<tp:taxon-treatment xmlns:tp="http://www.plazi.org/taxpub"><tp:treatment-meta><kwd-group><label>Taxon classification</label><kwd><named-content xmlns:xlink="http://www.w3.org/1999/xlink" content-type="kingdom">Animalia</named-content></kwd><kwd><named-content xmlns:xlink="http://www.w3.org/1999/xlink" content-type="order">Coleoptera</named-content></kwd><kwd><named-content xmlns:xlink="http://www.w3.org/1999/xlink" content-type="family"> Carabidae</named-content></kwd></kwd-group><mixed-citation publication-type="journal"><person-group><name><surname>Erwin</surname><given-names>Terry L.</given-names></name><name><surname>Henry</surname><given-names>Shasta C.</given-names></name></person-group><article-title>
          <italic><tp:taxon-name><tp:taxon-name-part taxon-name-part-type="genus" reg="Hyboptera">Hyboptera</tp:taxon-name-part></tp:taxon-name></italic> Chaudoir, 1872 of the Cryptobatida group of subtribe <tp:taxon-name><tp:taxon-name-part taxon-name-part-type="subtribe">Agrina</tp:taxon-name-part></tp:taxon-name>: A taxonomic revision with notes on their ways of life (<tp:taxon-name><tp:taxon-name-part taxon-name-part-type="class">Insecta</tp:taxon-name-part></tp:taxon-name>, <tp:taxon-name><tp:taxon-name-part taxon-name-part-type="order">Coleoptera</tp:taxon-name-part></tp:taxon-name>, <tp:taxon-name><tp:taxon-name-part taxon-name-part-type="family">Carabidae</tp:taxon-name-part></tp:taxon-name>, <tp:taxon-name><tp:taxon-name-part taxon-name-part-type="tribe">Lebiini</tp:taxon-name-part></tp:taxon-name>)</article-title><source>Zookeys</source><day>7</day><month>11</month><year>2017</year><volume>2017</volume><issue>714</issue><fpage>61</fpage><lpage>127</lpage><pub-id pub-id-type="doi">10.3897/zookeys.714.15113</pub-id></mixed-citation></tp:treatment-meta><tp:nomenclature><tp:taxon-name>
              <tp:taxon-name-part taxon-name-part-type="genus" reg="Hyboptera">Hyboptera</tp:taxon-name-part>
              <tp:taxon-name-part taxon-name-part-type="species" reg="biolat">biolat</tp:taxon-name-part>
              <object-id xmlns:xlink="http://www.w3.org/1999/xlink" content-type="zoobank" xlink:type="simple">http://zoobank.org/896D1B12-7939-4277-8C55-A975042F72D9</object-id>
            </tp:taxon-name><tp:taxon-authority>Erwin &amp; Henry</tp:taxon-authority><tp:taxon-status xmlns:xlink="http://www.w3.org/1999/xlink" xlink:type="simple">sp. n.</tp:taxon-status><xref ref-type="fig" rid="F1">Biolat humps-backed beetle Figs 1B</xref><xref ref-type="fig" rid="F5">, 5B</xref><xref ref-type="fig" rid="F11">, 11</xref></tp:nomenclature><tp:treatment-sec sec-type="Holotype" id="SECID0EFUCI"><title>Holotype.</title><p>Male. <bold>Perú</bold>, Madre de Dios, Manu Reserved Zone, Río Manu, BIOLAT Biological Station, Pakitza, <named-content xmlns:xlink="http://www.w3.org/1999/xlink" content-type="dwc:verbatimCoordinates" xlink:type="simple"><named-content content-type="geo-json" specific-use="{&#34;type&#34;:&#34;Point&#34;,&#34;coordinates&#34;:[-71.283100,-11.944600]}" id="NCID0EQUCI" xlink:type="simple">11.9446°S, 71.2831°W</named-content></named-content>, 356m, 20 September 1991 (TL Erwin)(<named-content xmlns:xlink="http://www.w3.org/1999/xlink" content-type="dwc:institutional_code" xlink:type="simple">NMNH</named-content>: ADP007447).</p></tp:treatment-sec><tp:treatment-sec sec-type="Derivation of specific epithet" id="SECID0EZUCI"><title>Derivation of specific epithet.</title><p>The specific epithet, <italic><tp:taxon-name><tp:taxon-name-part taxon-name-part-type="species" reg="biolat">biolat</tp:taxon-name-part></tp:taxon-name></italic>, is used as a noun in apposition based on the acronym of the Smithsonian Institution’s past Program “Biodiversity in Latin America” (BIOLAT) which sought to field-train young Latin American biology students in biodiversity techniques and did so for over 200 of them between 1987 and 1991 in Perú and Bolivia. These beetles were collected under the auspices of the BIOLAT Program.</p></tp:treatment-sec><tp:treatment-sec sec-type="Proposed English vernacular name" id="SECID0EJVCI"><title>Proposed English vernacular name.</title><p>Biolat humps-backed beetle.</p></tp:treatment-sec><tp:treatment-sec sec-type="diagnosis" id="SECID0EOVCI"><title>Diagnosis.</title><p>With the attributes of the genus and <italic><tp:taxon-name><tp:taxon-name-part taxon-name-part-type="species" reg="angulicollis">angulicollis</tp:taxon-name-part></tp:taxon-name></italic> species group as described above and adults with patches of bright metallic green para-medially on pronotum, elytra entirely with metallic green patches, and venter with meso- and metathorax mostly infuscated.</p></tp:treatment-sec><tp:treatment-sec sec-type="description" id="SECID0E5VCI"><title>Description.</title><p>(Fig. <xref ref-type="fig" rid="F1">1B</xref>, <xref ref-type="fig" rid="F5">5B</xref>). <italic>Size</italic>: See Appendix <xref ref-type="app" rid="app1">1</xref>. Length (<abbrev xmlns:xlink="http://www.w3.org/1999/xlink" xlink:title="standardized body length" id="ABBRID0ESWCI" xlink:type="simple">SBL</abbrev>) short for genus, <abbrev xmlns:xlink="http://www.w3.org/1999/xlink" xlink:title="apparent body length" id="ABBRID0EWWCI" xlink:type="simple">ABL</abbrev> = 3.64–4.17 mm, <abbrev xmlns:xlink="http://www.w3.org/1999/xlink" xlink:title="standardized body length" id="ABBRID0E1WCI" xlink:type="simple">SBL</abbrev> = 3.16–3.74 mm, <abbrev xmlns:xlink="http://www.w3.org/1999/xlink" xlink:title="total width" id="ABBRID0E5WCI" xlink:type="simple">TW</abbrev> = 1.68–2.33 mm.</p><p>
              <italic>Color: See</italic> diagnosis, above.</p><p>
              <italic>Luster</italic>: Metallic highlights, partially iridescent.</p><p>
              <italic>Microsculpture</italic>: Mostly isodiametric or slightly stretched, shallowly impressed, cells somewhat more stretched around elytral tubercles.</p><p>
              <italic>Head</italic>: Rugae moderately coarse, mostly transverse. Eye very large, sub-hemispheric, evenly rounded anteriorly, subtly more prolonged posteriorly. Antenna short, barely reaching humerus. Labrum rectangulate, shallowly bilobed, anterior margin slightly emarginate. Neck finely and transversely rugose.</p><p>
              <italic>Prothorax</italic>: Pronotum moderately broad, disc centrally planar with dense transverse rugae. Lateral margins moderately explanate and obtusely angulate medially then straight to narrowly obtuse hind angle, base medially produced and rounded posteriorly.</p><p>
              <italic>Pterothorax</italic>: Normal for <tp:taxon-name><tp:taxon-name-part taxon-name-part-type="subtribe">Agrina</tp:taxon-name-part></tp:taxon-name>, fully winged. Elytron interval 3 with 7(8), and interval 5 with 5 (4) discal unisetiferous tubercles, other intervals moderately convex, side margin moderately explanate laterally only at middle third. Elytron broad and moderately short, moderately narrower than the pronotum at the broadest part, apex truncate, slightly rounded with distal corner broadly and obtusely rounded, disc not significantly convex, basal third slightly depressed. All interneurs well-impressed.</p><p>
              <italic>Legs</italic>: Femur dorso-ventrally moderately depressed, tibia coequal in length, more depressed; tarsus less than half the length of the tibia, fourth tarsomere markedly bilobed and with tarsal pad of setae.</p><p>
              <italic>Abdomen</italic>: Sparsely setiferous; normal ambulatory setae on sterna 3–5; female with two pairs of ambulatory setae on sternum 6, medial pair of setae less than the length of lateral pair; males with only the outer pair of longer setae on sternum 6.</p><p>
              <italic>Male genitalia</italic>: Phallus (Fig. <xref ref-type="fig" rid="F5">5B</xref>) with ostium of 1/5 its length, catopic, apex moderately long, narrowly rounded, narrow in dorsal aspect; endophallus with flagellum (apex extruded in illustration), flagellum not barbed. Parameres asymmetric, right very small, left larger.</p><p>
              <italic>Female genitalia</italic>: Not investigated, likely similar to that of <italic><tp:taxon-name><tp:taxon-name-part taxon-name-part-type="genus" reg="Hyboptera">H.</tp:taxon-name-part> <tp:taxon-name-part taxon-name-part-type="species" reg="lucida">lucida</tp:taxon-name-part></tp:taxon-name></italic> (Fig. <xref ref-type="fig" rid="F8">8</xref>).</p></tp:treatment-sec><tp:treatment-sec sec-type="Dispersal potential" id="SECID0ECZCI"><title>Dispersal potential.</title><p>These beetles are macropterous and probably capable of flight. They are moderately swift and agile runners. Specimens have been acquired using insecticidal fogging methods.</p></tp:treatment-sec><tp:treatment-sec sec-type="Way of life" id="SECID0EHZCI"><title>Way of life.</title><p>Adults are common in the lowlands (356 m.a.s.l.) and appear to be generalists in a variety of rainforest biotopes including terra firme and upper floodplain forests. In these forests, they are commonly found in suspended dry leaves in <italic><tp:taxon-name><tp:taxon-name-part taxon-name-part-type="genus" reg="Guadua">Guadua</tp:taxon-name-part> <tp:taxon-name-part taxon-name-part-type="species" reg="weberbaueri">weberbaueri</tp:taxon-name-part></tp:taxon-name></italic> Pilg. bamboo patches and among <italic><tp:taxon-name><tp:taxon-name-part taxon-name-part-type="genus" reg="Astrocaryum">Astrocaryum</tp:taxon-name-part> <tp:taxon-name-part taxon-name-part-type="species" reg="chambira">chambira</tp:taxon-name-part></tp:taxon-name></italic> Burret palm dry leaf-skirts. Adults have been obtained in September–October; hence, they are active in the late dry and early rainy seasons.</p></tp:treatment-sec><tp:treatment-sec sec-type="material" id="SECID0ED1CI"><title>Other specimens examined.</title><p>
              <bold>Perú</bold>, Madre de Dios, Manu Reserved Zone, Río Manu, BIOLAT Biological Station, Pakitza, <named-content xmlns:xlink="http://www.w3.org/1999/xlink" content-type="dwc:verbatimCoordinates" xlink:type="simple"><named-content content-type="geo-json" specific-use="{&#34;type&#34;:&#34;Point&#34;,&#34;coordinates&#34;:[-71.283100,-11.944600]}" id="NCID0EO1CI" xlink:type="simple">11.9446°S, 71.2831°W</named-content></named-content>, 356m, 4 October 1989 (TL Erwin)(<named-content xmlns:xlink="http://www.w3.org/1999/xlink" content-type="dwc:institutional_code" xlink:type="simple">NMNH</named-content>, ADP007486, male paratype), 10 October 1991 (TL Erwin, MG Pogue)(<named-content xmlns:xlink="http://www.w3.org/1999/xlink" content-type="dwc:institutional_code" xlink:type="simple">NMNH</named-content>: ADP007398, female paratype), 11 October 1991 (TL Erwin, MG Pogue)(<named-content xmlns:xlink="http://www.w3.org/1999/xlink" content-type="dwc:institutional_code" xlink:type="simple">NMNH</named-content>: ADP007353, ADP007354, ADP007356, ADP007443, male paratypes, ADP007355 ADP007399, female paratypes), 14 October 1991 (TL Erwin, MG Pogue)(<named-content xmlns:xlink="http://www.w3.org/1999/xlink" content-type="dwc:institutional_code" xlink:type="simple">NMNH</named-content>: ADP007336, male paratype), 16 October 1991 (TL Erwin)(<named-content xmlns:xlink="http://www.w3.org/1999/xlink" content-type="dwc:institutional_code" xlink:type="simple">NMNH</named-content>: ADP007331, male paratype), 23 September 1991 (TL Erwin)(<named-content xmlns:xlink="http://www.w3.org/1999/xlink" content-type="dwc:institutional_code" xlink:type="simple">NMNH</named-content>: ADP007466, male paratype), 28 September 1991 (TL Erwin, MG Pogue)(<named-content xmlns:xlink="http://www.w3.org/1999/xlink" content-type="dwc:institutional_code" xlink:type="simple">NMNH</named-content>: ADP007315, male paratype), 9 October 1991 (TL Erwin, MG Pogue)(<named-content xmlns:xlink="http://www.w3.org/1999/xlink" content-type="dwc:institutional_code" xlink:type="simple">NMNH</named-content>: ADP007311, male paratype).</p></tp:treatment-sec><tp:treatment-sec sec-type="distribution" id="SECID0ET2CI"><title>Geographic distribution</title><p>(Fig. <xref ref-type="fig" rid="F11">11</xref>). This species is currently known only from the type locality in Perú in the Río Manu watershed at the Pakitza Vigilante Post where the BIOLAT Biological Station operated from 1987 to 1992.</p></tp:treatment-sec><tp:treatment-sec sec-type="notes" id="SECID0E42CI"><title>Notes.</title><p>The holotype will be deposited in <abbrev xmlns:xlink="http://www.w3.org/1999/xlink" content-type="institution" xlink:title="Universidad Nacional Mayor de San Marcos, Lima" id="ABBRID0ED3CI" xlink:type="simple">UNMSM</abbrev> and is currently held in trust until the completion of studies at <named-content xmlns:xlink="http://www.w3.org/1999/xlink" content-type="dwc:institutional_code" xlink:type="simple">NMNH</named-content>. Specimen ADP007443 is missing its fore body.</p></tp:treatment-sec><tp:treatment-sec><!--Section generated to contain objects referenced in tp:taxon-treatment.--><fig id="F1" position="float" orientation="portrait"><label>Figure 1.</label><caption><p>Digital Photo-illustration. Habitus, dorsal aspect. <bold>A</bold> <italic><tp:taxon-name><tp:taxon-name-part taxon-name-part-type="genus" reg="Hyboptera">Hyboptera</tp:taxon-name-part> <tp:taxon-name-part taxon-name-part-type="species" reg="angulicollis">angulicollis</tp:taxon-name-part></tp:taxon-name></italic> Chaudoir, female, ADP052729 <bold>B</bold> <italic><tp:taxon-name><tp:taxon-name-part taxon-name-part-type="genus" reg="Hyboptera">Hyboptera</tp:taxon-name-part> <tp:taxon-name-part taxon-name-part-type="species" reg="biolat">biolat</tp:taxon-name-part></tp:taxon-name></italic> Erwin &amp; Henry, sp. n., female, ADP007398.</p></caption><graphic xmlns:xlink="http://www.w3.org/1999/xlink" xlink:href="zookeys-714-061-g001.jpg" position="float" orientation="portrait" xlink:type="simple" id="oo_166799.jpg"/></fig><fig id="F5" position="float" orientation="portrait"><label>Figure 5.</label><caption><p>Digital Photo-illustration, male aedeagus in repose, dorsal, ventral, left lateral aspects. <bold>A</bold> <italic><tp:taxon-name><tp:taxon-name-part taxon-name-part-type="genus" reg="Hyboptera">Hyboptera</tp:taxon-name-part> <tp:taxon-name-part taxon-name-part-type="species" reg="angulicollis">angulicollis</tp:taxon-name-part></tp:taxon-name></italic> Chaudoir, ADP007330 <bold>B</bold> <italic><tp:taxon-name><tp:taxon-name-part taxon-name-part-type="genus" reg="Hyboptera">Hyboptera</tp:taxon-name-part> <tp:taxon-name-part taxon-name-part-type="species" reg="biolat">biolat</tp:taxon-name-part></tp:taxon-name></italic> Erwin &amp; Henry, sp. n., ADP007443 <bold>C</bold> <italic><tp:taxon-name><tp:taxon-name-part taxon-name-part-type="genus" reg="Hyboptera">Hyboptera</tp:taxon-name-part> <tp:taxon-name-part taxon-name-part-type="species" reg="vestiverdis">vestiverdis</tp:taxon-name-part></tp:taxon-name></italic> Henry &amp; Erwin, sp. n., ADP014856 <bold>D</bold> <italic><tp:taxon-name><tp:taxon-name-part taxon-name-part-type="genus" reg="Hyboptera">Hyboptera</tp:taxon-name-part> <tp:taxon-name-part taxon-name-part-type="species" reg="tiputini">tiputini</tp:taxon-name-part></tp:taxon-name></italic> Erwin &amp; Henry, sp. n., ADP135845 <bold>E</bold> <italic><tp:taxon-name><tp:taxon-name-part taxon-name-part-type="genus" reg="Hyboptera">Hyboptera</tp:taxon-name-part> <tp:taxon-name-part taxon-name-part-type="species" reg="viridivittis">viridivittis</tp:taxon-name-part></tp:taxon-name></italic> Chaudoir, ADP007601. Legend, lp, left paramere; rp, right paramere; pb, phallobase; bo, phallobase orifice; ps, phalloshaft; a, phalloapex. Scale line = 0.25 mm.</p></caption><graphic xmlns:xlink="http://www.w3.org/1999/xlink" xlink:href="zookeys-714-061-g005.jpg" position="float" orientation="portrait" xlink:type="simple" id="oo_166803.jpg"/></fig><fig id="F11" position="float" orientation="portrait"><label>Figure 11.</label><caption><p>Distribution map for known localities of <italic><tp:taxon-name><tp:taxon-name-part taxon-name-part-type="genus" reg="Hyboptera">Hyboptera</tp:taxon-name-part></tp:taxon-name></italic> species.</p></caption><graphic xmlns:xlink="http://www.w3.org/1999/xlink" xlink:href="zookeys-714-061-g011.jpg" position="float" orientation="portrait" xlink:type="simple" id="oo_166809.jpg"/></fig><app id="app1"><title>Appendix 1</title><p>Morphological measurements and ratios for adults of species of <italic><tp:taxon-name><tp:taxon-name-part taxon-name-part-type="genus" reg="Hyboptera">Hyboptera</tp:taxon-name-part></tp:taxon-name></italic> <xref ref-type="bibr" rid="B2">Chaudoir 1872</xref>. All values are in millimeters. Apparent body length (<abbrev xmlns:xlink="http://www.w3.org/1999/xlink" xlink:title="apparent body length" id="ABBRID0EXTAM" xlink:type="simple">ABL</abbrev>) is also provided in the descriptions. Means provided for ratios are “harmonic means.”</p><table-wrap id="T1" position="float" orientation="portrait"><table id="TID0ENAAK" rules="all"><tbody><tr><td rowspan="1" colspan="5">
                  <bold><italic><tp:taxon-name><tp:taxon-name-part taxon-name-part-type="species" reg="angulicollis">angulicollis</tp:taxon-name-part></tp:taxon-name></italic> specigroup</bold>
                </td></tr><tr><td rowspan="1" colspan="5">
                  <bold>A.</bold> <italic><tp:taxon-name><tp:taxon-name-part taxon-name-part-type="genus" reg="Hyboptera">Hyboptera</tp:taxon-name-part> <tp:taxon-name-part taxon-name-part-type="species" reg="angulicollis">angulicollis</tp:taxon-name-part></tp:taxon-name></italic> Chaudoir</td></tr><tr><td rowspan="2" colspan="1"/><td rowspan="1" colspan="2">
                  <bold>Males (N19)</bold>
                </td><td rowspan="1" colspan="2">
                  <bold>Females (11)</bold>
                </td></tr><tr><td rowspan="1" colspan="1">
                  <bold>Range</bold>
                </td><td rowspan="1" colspan="1">
                  <bold>Mean</bold>
                </td><td rowspan="1" colspan="1">
                  <bold>Range</bold>
                </td><td rowspan="1" colspan="1">
                  <bold>Mean</bold>
                </td></tr><tr><td rowspan="1" colspan="1">Total Length (<abbrev xmlns:xlink="http://www.w3.org/1999/xlink" xlink:title="standardized body length" id="ABBRID0EWWAM" xlink:type="simple">SBL</abbrev>)</td><td rowspan="1" colspan="1">3.344–6.958</td><td rowspan="1" colspan="1">3.695</td><td rowspan="1" colspan="1">3.353–4.148</td><td rowspan="1" colspan="1">3.724</td></tr><tr><td rowspan="1" colspan="1">Maximum Width</td><td rowspan="1" colspan="1">1.944–2.284</td><td rowspan="1" colspan="1">2.135</td><td rowspan="1" colspan="1">1.924–2.532</td><td rowspan="1" colspan="1">2.204</td></tr><tr><td rowspan="1" colspan="1">Width of Head / Width of Left Elytron</td><td rowspan="1" colspan="1">0.836–0.977</td><td rowspan="1" colspan="1">0.914</td><td rowspan="1" colspan="1">0.814–0.963</td><td rowspan="1" colspan="1">0.891</td></tr><tr><td rowspan="1" colspan="1">Pronotum: Width (at widest part) / Length</td><td rowspan="1" colspan="1">1.647–1.978</td><td rowspan="1" colspan="1">1.81</td><td rowspan="1" colspan="1">1.718–1.909</td><td rowspan="1" colspan="1">1.802</td></tr><tr><td rowspan="1" colspan="1">Length of Pronotum / Length of Head</td><td rowspan="1" colspan="1">1.256–1.495</td><td rowspan="1" colspan="1">1.364</td><td rowspan="1" colspan="1">1.279–1.515</td><td rowspan="1" colspan="1">1.381</td></tr><tr><td rowspan="1" colspan="1">
                  <abbrev xmlns:xlink="http://www.w3.org/1999/xlink" xlink:title="apparent body length" id="ABBRID0ELZAM" xlink:type="simple">ABL</abbrev>
                </td><td rowspan="1" colspan="1">3.943–4.800</td><td rowspan="1" colspan="1">4.296</td><td rowspan="1" colspan="1">4.015–4.795</td><td rowspan="1" colspan="1">4.377</td></tr><tr><td rowspan="1" colspan="5">
                  <bold>B.</bold> <italic><tp:taxon-name><tp:taxon-name-part taxon-name-part-type="genus" reg="Hyboptera">Hyboptera</tp:taxon-name-part> <tp:taxon-name-part taxon-name-part-type="species" reg="apollonia">apollonia</tp:taxon-name-part></tp:taxon-name></italic> Erwin</td></tr><tr><td rowspan="2" colspan="1"/><td rowspan="1" colspan="2">
                  <bold>Males (N2)</bold>
                </td><td rowspan="1" colspan="2">
                  <bold>Females (N6)</bold>
                </td></tr><tr><td rowspan="1" colspan="1">
                  <bold>Range</bold>
                </td><td rowspan="1" colspan="1">
                  <bold>Mean</bold>
                </td><td rowspan="1" colspan="1">
                  <bold>Range</bold>
                </td><td rowspan="1" colspan="1">
                  <bold>Mean</bold>
                </td></tr><tr><td rowspan="1" colspan="1">Total Length (<abbrev xmlns:xlink="http://www.w3.org/1999/xlink" xlink:title="standardized body length" id="ABBRID0E22AM" xlink:type="simple">SBL</abbrev>)</td><td rowspan="1" colspan="1">3.723–4.263</td><td rowspan="1" colspan="1">3.975</td><td rowspan="1" colspan="1">3.534–4.123</td><td rowspan="1" colspan="1">3.835</td></tr><tr><td rowspan="1" colspan="1">Maximum Width</td><td rowspan="1" colspan="1">2.168–2.502</td><td rowspan="1" colspan="1">2.327</td><td rowspan="1" colspan="1">2.098–2.574</td><td rowspan="1" colspan="1">2.3</td></tr><tr><td rowspan="1" colspan="1">Width of Head / Width of Left Elytron</td><td rowspan="1" colspan="1">0.889–0.927</td><td rowspan="1" colspan="1">0.908</td><td rowspan="1" colspan="1">0.810–0.914</td><td rowspan="1" colspan="1">0.888</td></tr><tr><td rowspan="1" colspan="1">Pronotum: Width (at widest part) / Length</td><td rowspan="1" colspan="1">1.703–1.714</td><td rowspan="1" colspan="1">1.709</td><td rowspan="1" colspan="1">1.799–1.955</td><td rowspan="1" colspan="1">1.861</td></tr><tr><td rowspan="1" colspan="1">Length of Pronotum / Length of Head</td><td rowspan="1" colspan="1">1.230–1.353</td><td rowspan="1" colspan="1">1.288</td><td rowspan="1" colspan="1">1.211–1.407</td><td rowspan="1" colspan="1">1.32</td></tr><tr><td rowspan="1" colspan="1">
                  <abbrev xmlns:xlink="http://www.w3.org/1999/xlink" xlink:title="apparent body length" id="ABBRID0EQ5AM" xlink:type="simple">ABL</abbrev>
                </td><td rowspan="1" colspan="1">4.534–5.144</td><td rowspan="1" colspan="1">4.82</td><td rowspan="1" colspan="1">4.199–5.067</td><td rowspan="1" colspan="1">4.566</td></tr><tr><td rowspan="1" colspan="5">
                  <bold>C.</bold> <italic><tp:taxon-name><tp:taxon-name-part taxon-name-part-type="genus" reg="Hyboptera">Hyboptera</tp:taxon-name-part> <tp:taxon-name-part taxon-name-part-type="species" reg="biolat">biolat</tp:taxon-name-part></tp:taxon-name></italic> Erwin &amp; Henry, sp. n.</td></tr><tr><td rowspan="2" colspan="1"/><td rowspan="1" colspan="2">
                  <bold>Males (N9)</bold>
                </td><td rowspan="1" colspan="2">
                  <bold>Females (N2)</bold>
                </td></tr><tr><td rowspan="1" colspan="1">
                  <bold>Range</bold>
                </td><td rowspan="1" colspan="1">
                  <bold>Mean</bold>
                </td><td rowspan="1" colspan="1">
                  <bold>Range</bold>
                </td><td rowspan="1" colspan="1">
                  <bold>Mean</bold>
                </td></tr><tr><td rowspan="1" colspan="1">Total Length (<abbrev xmlns:xlink="http://www.w3.org/1999/xlink" xlink:title="standardized body length" id="ABBRID0EABBM" xlink:type="simple">SBL</abbrev>)</td><td rowspan="1" colspan="1">3.159–3.744</td><td rowspan="1" colspan="1">3.458</td><td rowspan="1" colspan="1">3.207–3.482</td><td rowspan="1" colspan="1">3.339</td></tr><tr><td rowspan="1" colspan="1">Maximum Width</td><td rowspan="1" colspan="1">1.728–2.328</td><td rowspan="1" colspan="1">1.981</td><td rowspan="1" colspan="1">1.676–1.996</td><td rowspan="1" colspan="1">1.822</td></tr><tr><td rowspan="1" colspan="1">Width of Head / Width of Left Elytron</td><td rowspan="1" colspan="1">0.832–0.996</td><td rowspan="1" colspan="1">0.937</td><td rowspan="1" colspan="1">0.964–1.058</td><td rowspan="1" colspan="1">1.009</td></tr><tr><td rowspan="1" colspan="1">Pronotum: Width (at widest part) / Length</td><td rowspan="1" colspan="1">1.738–1.965</td><td rowspan="1" colspan="1">1.85</td><td rowspan="1" colspan="1">1.793–1.943</td><td rowspan="1" colspan="1">1.865</td></tr><tr><td rowspan="1" colspan="1">Length of Pronotum / Length of Head</td><td rowspan="1" colspan="1">1.300–1.429</td><td rowspan="1" colspan="1">1.345</td><td rowspan="1" colspan="1">1.396–1.518</td><td rowspan="1" colspan="1">1.455</td></tr><tr><td rowspan="1" colspan="1">
                  <abbrev xmlns:xlink="http://www.w3.org/1999/xlink" xlink:title="apparent body length" id="ABBRID0EVDBM" xlink:type="simple">ABL</abbrev>
                </td><td rowspan="1" colspan="1">3.714–4.166</td><td rowspan="1" colspan="1">3.969</td><td rowspan="1" colspan="1">3.638–3.855</td><td rowspan="1" colspan="1">3.743</td></tr><tr><td rowspan="1" colspan="5">
                  <bold>D.</bold> <italic><tp:taxon-name><tp:taxon-name-part taxon-name-part-type="genus" reg="Hyboptera">Hyboptera</tp:taxon-name-part> <tp:taxon-name-part taxon-name-part-type="species" reg="vestiverdis">vestiverdis</tp:taxon-name-part></tp:taxon-name></italic> Henry &amp; Erwin, sp. n.</td></tr><tr><td rowspan="2" colspan="1"/><td rowspan="1" colspan="2">
                  <bold>Males (N15)</bold>
                </td><td rowspan="1" colspan="2">
                  <bold>Females (N15)</bold>
                </td></tr><tr><td rowspan="1" colspan="1">
                  <bold>Range</bold>
                </td><td rowspan="1" colspan="1">
                  <bold>Mean</bold>
                </td><td rowspan="1" colspan="1">
                  <bold>Range</bold>
                </td><td rowspan="1" colspan="1">
                  <bold>Mean</bold>
                </td></tr><tr><td rowspan="1" colspan="1">Total Length (<abbrev xmlns:xlink="http://www.w3.org/1999/xlink" xlink:title="standardized body length" id="ABBRID0EFGBM" xlink:type="simple">SBL</abbrev>)</td><td rowspan="1" colspan="1">3.339–3.992</td><td rowspan="1" colspan="1">3.611</td><td rowspan="1" colspan="1">3.135–3.956</td><td rowspan="1" colspan="1">3.65</td></tr><tr><td rowspan="1" colspan="1">Maximum Width</td><td rowspan="1" colspan="1">1.896–2.548</td><td rowspan="1" colspan="1">2.115</td><td rowspan="1" colspan="1">1.826–2.428</td><td rowspan="1" colspan="1">2.127</td></tr><tr><td rowspan="1" colspan="1">Width of Head / Width of Left Elytron</td><td rowspan="1" colspan="1">0.834–1.016</td><td rowspan="1" colspan="1">0.93</td><td rowspan="1" colspan="1">0.845–0.983</td><td rowspan="1" colspan="1">0.924</td></tr><tr><td rowspan="1" colspan="1">Pronotum: Width (at widest part) / Length</td><td rowspan="1" colspan="1">1.698–2.003</td><td rowspan="1" colspan="1">1.861</td><td rowspan="1" colspan="1">1.680–1.993</td><td rowspan="1" colspan="1">1.82</td></tr><tr><td rowspan="1" colspan="1">Length of Pronotum / Length of Head</td><td rowspan="1" colspan="1">1.225–1.533</td><td rowspan="1" colspan="1">1.354</td><td rowspan="1" colspan="1">1.284–1.519</td><td rowspan="1" colspan="1">1.389</td></tr><tr><td rowspan="1" colspan="1">
                  <abbrev xmlns:xlink="http://www.w3.org/1999/xlink" xlink:title="apparent body length" id="ABBRID0E1IBM" xlink:type="simple">ABL</abbrev>
                </td><td rowspan="1" colspan="1">3.958–4.623</td><td rowspan="1" colspan="1">4.272</td><td rowspan="1" colspan="1">3.461–4.550</td><td rowspan="1" colspan="1">4.201</td></tr><tr><td rowspan="1" colspan="5">
                  <bold>E.</bold> <italic><tp:taxon-name><tp:taxon-name-part taxon-name-part-type="genus" reg="Hyboptera">Hyboptera</tp:taxon-name-part> <tp:taxon-name-part taxon-name-part-type="species" reg="scheelea">scheelea</tp:taxon-name-part></tp:taxon-name></italic> Erwin &amp; Henry, sp. n.</td></tr><tr><td rowspan="2" colspan="1"/><td rowspan="1" colspan="2">
                  <bold>Males (N0)</bold>
                </td><td rowspan="1" colspan="2">
                  <bold>Females (N1)</bold>
                </td></tr><tr><td rowspan="1" colspan="1">
                  <bold>Range</bold>
                </td><td rowspan="1" colspan="1">
                  <bold>Mean</bold>
                </td><td rowspan="1" colspan="1">
                  <bold>Range</bold>
                </td><td rowspan="1" colspan="1">
                  <bold>Mean</bold>
                </td></tr><tr><td rowspan="1" colspan="1">Total Length (<abbrev xmlns:xlink="http://www.w3.org/1999/xlink" xlink:title="standardized body length" id="ABBRID0EKLBM" xlink:type="simple">SBL</abbrev>)</td><td rowspan="1" colspan="1"/><td rowspan="1" colspan="1"/><td rowspan="1" colspan="1"/><td rowspan="1" colspan="1">3.683</td></tr><tr><td rowspan="1" colspan="1">Maximum Width</td><td rowspan="1" colspan="1"/><td rowspan="1" colspan="1"/><td rowspan="1" colspan="1"/><td rowspan="1" colspan="1">2.1</td></tr><tr><td rowspan="1" colspan="1">Width of Head / Width of Left Elytron</td><td rowspan="1" colspan="1"/><td rowspan="1" colspan="1"/><td rowspan="1" colspan="1"/><td rowspan="1" colspan="1">0.956</td></tr><tr><td rowspan="1" colspan="1">Pronotum: Width (at widest part) / Length</td><td rowspan="1" colspan="1"/><td rowspan="1" colspan="1"/><td rowspan="1" colspan="1"/><td rowspan="1" colspan="1">1.921</td></tr><tr><td rowspan="1" colspan="1">Length of Pronotum / Length of Head</td><td rowspan="1" colspan="1"/><td rowspan="1" colspan="1"/><td rowspan="1" colspan="1"/><td rowspan="1" colspan="1">1.306</td></tr><tr><td rowspan="1" colspan="1">
                  <abbrev xmlns:xlink="http://www.w3.org/1999/xlink" xlink:title="apparent body length" id="ABBRID0E6NBM" xlink:type="simple">ABL</abbrev>
                </td><td rowspan="1" colspan="1"/><td rowspan="1" colspan="1"/><td rowspan="1" colspan="1"/><td rowspan="1" colspan="1">4.544</td></tr><tr><td rowspan="1" colspan="5">
                  <bold>F.</bold> <italic><tp:taxon-name><tp:taxon-name-part taxon-name-part-type="genus" reg="Hyboptera">Hyboptera</tp:taxon-name-part> <tp:taxon-name-part taxon-name-part-type="species" reg="shasta">shasta</tp:taxon-name-part></tp:taxon-name></italic> Erwin, sp. n.</td></tr><tr><td rowspan="2" colspan="1"/><td rowspan="1" colspan="2">
                  <bold>Males (N1)</bold>
                </td><td rowspan="1" colspan="2">
                  <bold>Females (N0)</bold>
                </td></tr><tr><td rowspan="1" colspan="1">
                  <bold>Range</bold>
                </td><td rowspan="1" colspan="1">
                  <bold>Mean</bold>
                </td><td rowspan="1" colspan="1">
                  <bold>Range</bold>
                </td><td rowspan="1" colspan="1">
                  <bold>Mean</bold>
                </td></tr><tr><td rowspan="1" colspan="1">Total Length (<abbrev xmlns:xlink="http://www.w3.org/1999/xlink" xlink:title="standardized body length" id="ABBRID0EPQBM" xlink:type="simple">SBL</abbrev>)</td><td rowspan="1" colspan="1"/><td rowspan="1" colspan="1">3.885</td><td rowspan="1" colspan="1"/><td rowspan="1" colspan="1"/></tr><tr><td rowspan="1" colspan="1">Maximum Width</td><td rowspan="1" colspan="1"/><td rowspan="1" colspan="1">2.174</td><td rowspan="1" colspan="1"/><td rowspan="1" colspan="1"/></tr><tr><td rowspan="1" colspan="1">Width of Head / Width of Left Elytron</td><td rowspan="1" colspan="1"/><td rowspan="1" colspan="1">0.966</td><td rowspan="1" colspan="1"/><td rowspan="1" colspan="1"/></tr><tr><td rowspan="1" colspan="1">Pronotum: Width (at widest part) / Length</td><td rowspan="1" colspan="1"/><td rowspan="1" colspan="1">1.873</td><td rowspan="1" colspan="1"/><td rowspan="1" colspan="1"/></tr><tr><td rowspan="1" colspan="1">Length of Pronotum / Length of Head</td><td rowspan="1" colspan="1"/><td rowspan="1" colspan="1">1.361</td><td rowspan="1" colspan="1"/><td rowspan="1" colspan="1"/></tr><tr><td rowspan="1" colspan="1">
                  <abbrev xmlns:xlink="http://www.w3.org/1999/xlink" xlink:title="apparent body length" id="ABBRID0EETBM" xlink:type="simple">ABL</abbrev>
                </td><td rowspan="1" colspan="1"/><td rowspan="1" colspan="1">4.819</td><td rowspan="1" colspan="1"/><td rowspan="1" colspan="1"/></tr><tr><td rowspan="1" colspan="5">
                  <bold>G.</bold> <italic><tp:taxon-name><tp:taxon-name-part taxon-name-part-type="genus" reg="Hyboptera">Hyboptera</tp:taxon-name-part> <tp:taxon-name-part taxon-name-part-type="species" reg="tepui">tepui</tp:taxon-name-part></tp:taxon-name></italic> Erwin &amp; Henry, sp. n.</td></tr><tr><td rowspan="2" colspan="1"/><td rowspan="1" colspan="2">
                  <bold>Males (N0)</bold>
                </td><td rowspan="1" colspan="2">
                  <bold>Females (N1)</bold>
                </td></tr><tr><td rowspan="1" colspan="1">
                  <bold>Range</bold>
                </td><td rowspan="1" colspan="1">
                  <bold>Mean</bold>
                </td><td rowspan="1" colspan="1">
                  <bold>Range</bold>
                </td><td rowspan="1" colspan="1">
                  <bold>Mean</bold>
                </td></tr><tr><td rowspan="1" colspan="1">Total Length (<abbrev xmlns:xlink="http://www.w3.org/1999/xlink" xlink:title="standardized body length" id="ABBRID0EUVBM" xlink:type="simple">SBL</abbrev>)</td><td rowspan="1" colspan="1"/><td rowspan="1" colspan="1"/><td rowspan="1" colspan="1"/><td rowspan="1" colspan="1">4.289</td></tr><tr><td rowspan="1" colspan="1">Maximum Width</td><td rowspan="1" colspan="1"/><td rowspan="1" colspan="1"/><td rowspan="1" colspan="1"/><td rowspan="1" colspan="1">2.458</td></tr><tr><td rowspan="1" colspan="1">Width of Head / Width of Left Elytron</td><td rowspan="1" colspan="1"/><td rowspan="1" colspan="1"/><td rowspan="1" colspan="1"/><td rowspan="1" colspan="1">0.878</td></tr><tr><td rowspan="1" colspan="1">Pronotum: Width (at widest part) / Length</td><td rowspan="1" colspan="1"/><td rowspan="1" colspan="1"/><td rowspan="1" colspan="1"/><td rowspan="1" colspan="1">1.741</td></tr><tr><td rowspan="1" colspan="1">Length of Pronotum / Length of Head</td><td rowspan="1" colspan="1"/><td rowspan="1" colspan="1"/><td rowspan="1" colspan="1"/><td rowspan="1" colspan="1">1.309</td></tr><tr><td rowspan="1" colspan="1">
                  <abbrev xmlns:xlink="http://www.w3.org/1999/xlink" xlink:title="apparent body length" id="ABBRID0EJYBM" xlink:type="simple">ABL</abbrev>
                </td><td rowspan="1" colspan="1"/><td rowspan="1" colspan="1"/><td rowspan="1" colspan="1"/><td rowspan="1" colspan="1">5.155</td></tr><tr><td rowspan="1" colspan="5">
                  <bold>H.</bold> <italic><tp:taxon-name><tp:taxon-name-part taxon-name-part-type="genus" reg="Hyboptera">Hyboptera</tp:taxon-name-part> <tp:taxon-name-part taxon-name-part-type="species" reg="tiputini">tiputini</tp:taxon-name-part></tp:taxon-name></italic> Erwin &amp; Henry, sp. n.</td></tr><tr><td rowspan="2" colspan="1"/><td rowspan="1" colspan="2">
                  <bold>Males (N15)</bold>
                </td><td rowspan="1" colspan="2">
                  <bold>Females (N15)</bold>
                </td></tr><tr><td rowspan="1" colspan="1">
                  <bold>Range</bold>
                </td><td rowspan="1" colspan="1">
                  <bold>Mean</bold>
                </td><td rowspan="1" colspan="1">
                  <bold>Range</bold>
                </td><td rowspan="1" colspan="1">
                  <bold>Mean</bold>
                </td></tr><tr><td rowspan="1" colspan="1">Total Length (<abbrev xmlns:xlink="http://www.w3.org/1999/xlink" xlink:title="standardized body length" id="ABBRID0EZ1BM" xlink:type="simple">SBL</abbrev>)</td><td rowspan="1" colspan="1">3.331–4.421</td><td rowspan="1" colspan="1">4.017</td><td rowspan="1" colspan="1">3.511–4.724</td><td rowspan="1" colspan="1">4.166</td></tr><tr><td rowspan="1" colspan="1">Maximum Width</td><td rowspan="1" colspan="1">2.008–2.924</td><td rowspan="1" colspan="1">2.363</td><td rowspan="1" colspan="1">1.868–2.902</td><td rowspan="1" colspan="1">2.432</td></tr><tr><td rowspan="1" colspan="1">Width of Head / Width of Left Elytron</td><td rowspan="1" colspan="1">0.796–0.987</td><td rowspan="1" colspan="1">0.897</td><td rowspan="1" colspan="1">0.819–1.017</td><td rowspan="1" colspan="1">0.899</td></tr><tr><td rowspan="1" colspan="1">Pronotum: Width (at widest part) / Length</td><td rowspan="1" colspan="1">1.699–2.076</td><td rowspan="1" colspan="1">1.823</td><td rowspan="1" colspan="1">1.688–1.936</td><td rowspan="1" colspan="1">1.812</td></tr><tr><td rowspan="1" colspan="1">Length of Pronotum / Length of Head</td><td rowspan="1" colspan="1">1.293–1.517</td><td rowspan="1" colspan="1">1.373</td><td rowspan="1" colspan="1">1.299–1.476</td><td rowspan="1" colspan="1">1.367</td></tr><tr><td rowspan="1" colspan="1">
                  <abbrev xmlns:xlink="http://www.w3.org/1999/xlink" xlink:title="apparent body length" id="ABBRID0EO4BM" xlink:type="simple">ABL</abbrev>
                </td><td rowspan="1" colspan="1">4.241–5.301</td><td rowspan="1" colspan="1">4.819</td><td rowspan="1" colspan="1">4.211–5.640</td><td rowspan="1" colspan="1">4.965</td></tr><tr><td rowspan="1" colspan="5">
                  <bold>I.</bold> <italic><tp:taxon-name><tp:taxon-name-part taxon-name-part-type="genus" reg="Hyboptera">Hyboptera</tp:taxon-name-part> <tp:taxon-name-part taxon-name-part-type="species" reg="viridivittis">viridivittis</tp:taxon-name-part></tp:taxon-name></italic> Chaudoir</td></tr><tr><td rowspan="2" colspan="1"/><td rowspan="1" colspan="2">
                  <bold>Males (N3)</bold>
                </td><td rowspan="1" colspan="2">
                  <bold>Females (N5)</bold>
                </td></tr><tr><td rowspan="1" colspan="1">
                  <bold>Range</bold>
                </td><td rowspan="1" colspan="1">
                  <bold>Mean</bold>
                </td><td rowspan="1" colspan="1">
                  <bold>Range</bold>
                </td><td rowspan="1" colspan="1">
                  <bold>Mean</bold>
                </td></tr><tr><td rowspan="1" colspan="1">Total Length (<abbrev xmlns:xlink="http://www.w3.org/1999/xlink" xlink:title="standardized body length" id="ABBRID0E56BM" xlink:type="simple">SBL</abbrev>)</td><td rowspan="1" colspan="1">3.785–4.052</td><td rowspan="1" colspan="1">3.933</td><td rowspan="1" colspan="1">3.759–4.167</td><td rowspan="1" colspan="1">4.003</td></tr><tr><td rowspan="1" colspan="1">Maximum Width</td><td rowspan="1" colspan="1">2.34–2.458</td><td rowspan="1" colspan="1">2.399</td><td rowspan="1" colspan="1">2.184–2.586</td><td rowspan="1" colspan="1">2.374</td></tr><tr><td rowspan="1" colspan="1">Width of Head / Width of Left Elytron</td><td rowspan="1" colspan="1">0.841–0.892</td><td rowspan="1" colspan="1">0.871</td><td rowspan="1" colspan="1">0.842–0.922</td><td rowspan="1" colspan="1">0.893</td></tr><tr><td rowspan="1" colspan="1">Pronotum: Width (at widest part) / Length</td><td rowspan="1" colspan="1">1.729–1.853</td><td rowspan="1" colspan="1">1.798</td><td rowspan="1" colspan="1">1.765–1.930</td><td rowspan="1" colspan="1">1.84</td></tr><tr><td rowspan="1" colspan="1">Length of Pronotum / Length of Head</td><td rowspan="1" colspan="1">1.262–1.517</td><td rowspan="1" colspan="1">1.355</td><td rowspan="1" colspan="1">1.199–1.316</td><td rowspan="1" colspan="1">1.278</td></tr><tr><td rowspan="1" colspan="1">
                  <abbrev xmlns:xlink="http://www.w3.org/1999/xlink" xlink:title="apparent body length" id="ABBRID0ETCCM" xlink:type="simple">ABL</abbrev>
                </td><td rowspan="1" colspan="1">4.787–5.089</td><td rowspan="1" colspan="1">4.934</td><td rowspan="1" colspan="1">4.646–5.272</td><td rowspan="1" colspan="1">5.003</td></tr><tr><td rowspan="1" colspan="5">
                  <bold><italic><tp:taxon-name><tp:taxon-name-part taxon-name-part-type="species" reg="tuberculata">tuberculata</tp:taxon-name-part></tp:taxon-name></italic> species group</bold>
                </td></tr><tr><td rowspan="1" colspan="5">
                  <bold>J.</bold> <italic><tp:taxon-name><tp:taxon-name-part taxon-name-part-type="genus" reg="Hyboptera">Hyboptera</tp:taxon-name-part> <tp:taxon-name-part taxon-name-part-type="species" reg="auxilidora">auxilidora</tp:taxon-name-part></tp:taxon-name></italic> Erwin</td></tr><tr><td rowspan="2" colspan="1"/><td rowspan="1" colspan="2">
                  <bold>Males (N6)</bold>
                </td><td rowspan="1" colspan="2">
                  <bold>Females (N6)</bold>
                </td></tr><tr><td rowspan="1" colspan="1">
                  <bold>Range</bold>
                </td><td rowspan="1" colspan="1">
                  <bold>Mean</bold>
                </td><td rowspan="1" colspan="1">
                  <bold>Range</bold>
                </td><td rowspan="1" colspan="1">
                  <bold>Mean</bold>
                </td></tr><tr><td rowspan="1" colspan="1">Total Length (<abbrev xmlns:xlink="http://www.w3.org/1999/xlink" xlink:title="standardized body length" id="ABBRID0EVFCM" xlink:type="simple">SBL</abbrev>)</td><td rowspan="1" colspan="1">4.389–4.938</td><td rowspan="1" colspan="1">4.654</td><td rowspan="1" colspan="1">4.408–4.983</td><td rowspan="1" colspan="1">4.755</td></tr><tr><td rowspan="1" colspan="1">Maximum Width</td><td rowspan="1" colspan="1">2.42–3.28</td><td rowspan="1" colspan="1">2.77</td><td rowspan="1" colspan="1">2.524–2.922</td><td rowspan="1" colspan="1">2.726</td></tr><tr><td rowspan="1" colspan="1">Width of Head / Width of Left Elytron</td><td rowspan="1" colspan="1">0.727–0.980</td><td rowspan="1" colspan="1">0.88</td><td rowspan="1" colspan="1">0.875–0.936</td><td rowspan="1" colspan="1">0.906</td></tr><tr><td rowspan="1" colspan="1">Pronotum: Width (at widest part) / Length</td><td rowspan="1" colspan="1">1.774–1.988</td><td rowspan="1" colspan="1">1.881</td><td rowspan="1" colspan="1">1.743–2.019</td><td rowspan="1" colspan="1">1.868</td></tr><tr><td rowspan="1" colspan="1">Length of Pronotum / Length of Head</td><td rowspan="1" colspan="1">1.208–1.297</td><td rowspan="1" colspan="1">1.252</td><td rowspan="1" colspan="1">1.243–1.573</td><td rowspan="1" colspan="1">1.361</td></tr><tr><td rowspan="1" colspan="1">
                  <abbrev xmlns:xlink="http://www.w3.org/1999/xlink" xlink:title="apparent body length" id="ABBRID0EKICM" xlink:type="simple">ABL</abbrev>
                </td><td rowspan="1" colspan="1">5.058–5.923</td><td rowspan="1" colspan="1">5.483</td><td rowspan="1" colspan="1">5.265–5.925</td><td rowspan="1" colspan="1">5.539</td></tr><tr><td rowspan="1" colspan="5">
                  <bold>K.</bold> <italic><tp:taxon-name><tp:taxon-name-part taxon-name-part-type="genus" reg="Hyboptera">Hyboptera</tp:taxon-name-part> <tp:taxon-name-part taxon-name-part-type="species" reg="dilutior">dilutior</tp:taxon-name-part></tp:taxon-name></italic> Oberthür</td></tr><tr><td rowspan="2" colspan="1"/><td rowspan="1" colspan="2">
                  <bold>Males (N15)</bold>
                </td><td rowspan="1" colspan="2">
                  <bold>Females (N15)</bold>
                </td></tr><tr><td rowspan="1" colspan="1">
                  <bold>Range</bold>
                </td><td rowspan="1" colspan="1">
                  <bold>Mean</bold>
                </td><td rowspan="1" colspan="1">
                  <bold>Range</bold>
                </td><td rowspan="1" colspan="1">
                  <bold>Mean</bold>
                </td></tr><tr><td rowspan="1" colspan="1">Total Length (<abbrev xmlns:xlink="http://www.w3.org/1999/xlink" xlink:title="standardized body length" id="ABBRID0E1KCM" xlink:type="simple">SBL</abbrev>)</td><td rowspan="1" colspan="1">3.545–4.665</td><td rowspan="1" colspan="1">4.256</td><td rowspan="1" colspan="1">3.888–4.559</td><td rowspan="1" colspan="1">4.339</td></tr><tr><td rowspan="1" colspan="1">Maximum Width</td><td rowspan="1" colspan="1">1.952–2.772</td><td rowspan="1" colspan="1">2.416</td><td rowspan="1" colspan="1">2.708–3.208</td><td rowspan="1" colspan="1">3.024</td></tr><tr><td rowspan="1" colspan="1">Width of Head / Width of Left Elytron</td><td rowspan="1" colspan="1">0.909–1.012</td><td rowspan="1" colspan="1">0.959</td><td rowspan="1" colspan="1">0.743–0.850</td><td rowspan="1" colspan="1">0.786</td></tr><tr><td rowspan="1" colspan="1">Pronotum: Width (at widest part) / Length</td><td rowspan="1" colspan="1">1.709–1.925</td><td rowspan="1" colspan="1">1.811</td><td rowspan="1" colspan="1">1.701–2.003</td><td rowspan="1" colspan="1">1.827</td></tr><tr><td rowspan="1" colspan="1">Length of Pronotum / Length of Head</td><td rowspan="1" colspan="1">1.236–1.403</td><td rowspan="1" colspan="1">1.333</td><td rowspan="1" colspan="1">1.210–1.350</td><td rowspan="1" colspan="1">1.292</td></tr><tr><td rowspan="1" colspan="1">
                  <abbrev xmlns:xlink="http://www.w3.org/1999/xlink" xlink:title="apparent body length" id="ABBRID0EPNCM" xlink:type="simple">ABL</abbrev>
                </td><td rowspan="1" colspan="1">3.916–5.979</td><td rowspan="1" colspan="1">5.035</td><td rowspan="1" colspan="1">4.760–5.772</td><td rowspan="1" colspan="1">5.129</td></tr><tr><td rowspan="1" colspan="5">
                  <bold>L.</bold> <italic><tp:taxon-name><tp:taxon-name-part taxon-name-part-type="genus" reg="Hyboptera">Hyboptera</tp:taxon-name-part> <tp:taxon-name-part taxon-name-part-type="species" reg="lucida">lucida</tp:taxon-name-part></tp:taxon-name></italic> Henry &amp; Erwin, sp. n.</td></tr><tr><td rowspan="2" colspan="1"/><td rowspan="1" colspan="2">
                  <bold>Males (N5)</bold>
                </td><td rowspan="1" colspan="2">
                  <bold>Females (N9)</bold>
                </td></tr><tr><td rowspan="1" colspan="1">
                  <bold>Range</bold>
                </td><td rowspan="1" colspan="1">
                  <bold>Mean</bold>
                </td><td rowspan="1" colspan="1">
                  <bold>Range</bold>
                </td><td rowspan="1" colspan="1">
                  <bold>Mean</bold>
                </td></tr><tr><td rowspan="1" colspan="1">Total Length (<abbrev xmlns:xlink="http://www.w3.org/1999/xlink" xlink:title="standardized body length" id="ABBRID0E6PCM" xlink:type="simple">SBL</abbrev>)</td><td rowspan="1" colspan="1">4.376–5.066</td><td rowspan="1" colspan="1">4.752</td><td rowspan="1" colspan="1">4.690–5.265</td><td rowspan="1" colspan="1">5.029</td></tr><tr><td rowspan="1" colspan="1">Maximum Width</td><td rowspan="1" colspan="1">2.362–3.218</td><td rowspan="1" colspan="1">2.849</td><td rowspan="1" colspan="1">2.820–3.248</td><td rowspan="1" colspan="1">3.054</td></tr><tr><td rowspan="1" colspan="1">Width of Head / Width of Left Elytron</td><td rowspan="1" colspan="1">0.845–0.976</td><td rowspan="1" colspan="1">0.887</td><td rowspan="1" colspan="1">0.828–0.957</td><td rowspan="1" colspan="1">0.883</td></tr><tr><td rowspan="1" colspan="1">Pronotum: Width (at widest part) / Length</td><td rowspan="1" colspan="1">1.713–1.924</td><td rowspan="1" colspan="1">1.84</td><td rowspan="1" colspan="1">1.742–1.981</td><td rowspan="1" colspan="1">1.88</td></tr><tr><td rowspan="1" colspan="1">Length of Pronotum / Length of Head</td><td rowspan="1" colspan="1">1.130–1.274</td><td rowspan="1" colspan="1">1.207</td><td rowspan="1" colspan="1">1.150–1.351</td><td rowspan="1" colspan="1">1.266</td></tr><tr><td rowspan="1" colspan="1">
                  <abbrev xmlns:xlink="http://www.w3.org/1999/xlink" xlink:title="apparent body length" id="ABBRID0EUSCM" xlink:type="simple">ABL</abbrev>
                </td><td rowspan="1" colspan="1">5.641–6.294</td><td rowspan="1" colspan="1">5.852</td><td rowspan="1" colspan="1">5.514–6.667</td><td rowspan="1" colspan="1">6.093</td></tr><tr><td rowspan="1" colspan="5">
                  <bold>M.</bold> <italic><tp:taxon-name><tp:taxon-name-part taxon-name-part-type="genus" reg="Hyboptera">Hyboptera</tp:taxon-name-part> <tp:taxon-name-part taxon-name-part-type="species" reg="tuberculata">tuberculata</tp:taxon-name-part></tp:taxon-name></italic> (Dejean)</td></tr><tr><td rowspan="2" colspan="1"/><td rowspan="1" colspan="2">
                  <bold>Males (N15)</bold>
                </td><td rowspan="1" colspan="2">
                  <bold>Females (N15)</bold>
                </td></tr><tr><td rowspan="1" colspan="1">
                  <bold>Range</bold>
                </td><td rowspan="1" colspan="1">
                  <bold>Mean</bold>
                </td><td rowspan="1" colspan="1">
                  <bold>Range</bold>
                </td><td rowspan="1" colspan="1">
                  <bold>Mean</bold>
                </td></tr><tr><td rowspan="1" colspan="1">Total Length (<abbrev xmlns:xlink="http://www.w3.org/1999/xlink" xlink:title="standardized body length" id="ABBRID0EEVCM" xlink:type="simple">SBL</abbrev>)</td><td rowspan="1" colspan="1">3.942–4.853</td><td rowspan="1" colspan="1">4.471</td><td rowspan="1" colspan="1">4.196–4.843</td><td rowspan="1" colspan="1">4.533</td></tr><tr><td rowspan="1" colspan="1">Maximum Width</td><td rowspan="1" colspan="1">2.178–2.928</td><td rowspan="1" colspan="1">2.609</td><td rowspan="1" colspan="1">2.206–3.116</td><td rowspan="1" colspan="1">2.689</td></tr><tr><td rowspan="1" colspan="1">Width of Head / Width of Left Elytron</td><td rowspan="1" colspan="1">0.819–1.058</td><td rowspan="1" colspan="1">0.899</td><td rowspan="1" colspan="1">0.839–1.029</td><td rowspan="1" colspan="1">0.893</td></tr><tr><td rowspan="1" colspan="1">Pronotum: Width (at widest part) / Length</td><td rowspan="1" colspan="1">1.731–2.223</td><td rowspan="1" colspan="1">1.876</td><td rowspan="1" colspan="1">1.726–1.993</td><td rowspan="1" colspan="1">1.859</td></tr><tr><td rowspan="1" colspan="1">Length of Pronotum / Length of Head</td><td rowspan="1" colspan="1">1.103–1.379</td><td rowspan="1" colspan="1">1.264</td><td rowspan="1" colspan="1">1.181–1.354</td><td rowspan="1" colspan="1">1.277</td></tr><tr><td rowspan="1" colspan="1">
                  <abbrev xmlns:xlink="http://www.w3.org/1999/xlink" xlink:title="apparent body length" id="ABBRID0EZXCM" xlink:type="simple">ABL</abbrev>
                </td><td rowspan="1" colspan="1">4.321–5.883</td><td rowspan="1" colspan="1">5.231</td><td rowspan="1" colspan="1">4.745–5.763</td><td rowspan="1" colspan="1">5.325</td></tr><tr><td rowspan="1" colspan="5">
                  <bold>N.</bold> <italic><tp:taxon-name><tp:taxon-name-part taxon-name-part-type="genus" reg="Hyboptera">Hyboptera</tp:taxon-name-part> <tp:taxon-name-part taxon-name-part-type="species" reg="verrucosa">verrucosa</tp:taxon-name-part></tp:taxon-name></italic> (Reiche)</td></tr><tr><td rowspan="2" colspan="1"/><td rowspan="1" colspan="2">
                  <bold>Males (N14)</bold>
                </td><td rowspan="1" colspan="2">
                  <bold>Females (N16)</bold>
                </td></tr><tr><td rowspan="1" colspan="1">
                  <bold>Range</bold>
                </td><td rowspan="1" colspan="1">
                  <bold>Mean</bold>
                </td><td rowspan="1" colspan="1">
                  <bold>Range</bold>
                </td><td rowspan="1" colspan="1">
                  <bold>Mean</bold>
                </td></tr><tr><td rowspan="1" colspan="1">Total Length (<abbrev xmlns:xlink="http://www.w3.org/1999/xlink" xlink:title="standardized body length" id="ABBRID0EJ1CM" xlink:type="simple">SBL</abbrev>)</td><td rowspan="1" colspan="1">3.824–4.587</td><td rowspan="1" colspan="1">4.203</td><td rowspan="1" colspan="1">3.793–4.898</td><td rowspan="1" colspan="1">4.417</td></tr><tr><td rowspan="1" colspan="1">Maximum Width</td><td rowspan="1" colspan="1">2.060–2.636</td><td rowspan="1" colspan="1">2.352</td><td rowspan="1" colspan="1">2.190–2.846</td><td rowspan="1" colspan="1">2.478</td></tr><tr><td rowspan="1" colspan="1">Width of Head / Width of Left Elytron</td><td rowspan="1" colspan="1">0.893–1.025</td><td rowspan="1" colspan="1">0.954</td><td rowspan="1" colspan="1">0.862–1.024</td><td rowspan="1" colspan="1">0.928</td></tr><tr><td rowspan="1" colspan="1">Pronotum: Width (at widest part) / Length</td><td rowspan="1" colspan="1">1.774–1.997</td><td rowspan="1" colspan="1">1.882</td><td rowspan="1" colspan="1">1.797–2.012</td><td rowspan="1" colspan="1">1.865</td></tr><tr><td rowspan="1" colspan="1">Length of Pronotum / Length of Head</td><td rowspan="1" colspan="1">1.186–1.359</td><td rowspan="1" colspan="1">1.269</td><td rowspan="1" colspan="1">1.185–1.398</td><td rowspan="1" colspan="1">1.268</td></tr><tr><td rowspan="1" colspan="1">
                  <abbrev xmlns:xlink="http://www.w3.org/1999/xlink" xlink:title="apparent body length" id="ABBRID0E53CM" xlink:type="simple">ABL</abbrev>
                </td><td rowspan="1" colspan="1">4.493–5.511</td><td rowspan="1" colspan="1">4.932</td><td rowspan="1" colspan="1">4.474–5.660</td><td rowspan="1" colspan="1">5.06</td></tr></tbody></table></table-wrap></app><fig id="F8" position="float" orientation="portrait"><label>Figure 8.</label><caption><p>Digital Photo-illustration, female reproductive system dorsal and ventral aspects. <italic><tp:taxon-name><tp:taxon-name-part taxon-name-part-type="genus" reg="Hyboptera">Hyboptera</tp:taxon-name-part> <tp:taxon-name-part taxon-name-part-type="species" reg="lucida">lucida</tp:taxon-name-part></tp:taxon-name></italic> Henry &amp; Erwin sp. n., ADP148100. Legend, bc, bursa copulatrix; sg, spermathecal gland; sgd, spermathecal gland duct; sp, spermatheca. Dorsal aspect; lt, laterotergite; gc1, gonocoxite 1; gc2, gonocoxite 2, des, dorsal ensiform seta, b, base of gonocoxite 2; bl, blade of gonocoxite 2. Scale line = 0.25 mm.</p></caption><graphic xmlns:xlink="http://www.w3.org/1999/xlink" xlink:href="zookeys-714-061-g008.jpg" position="float" orientation="portrait" xlink:type="simple" id="oo_166806.jpg"/></fig></tp:treatment-sec><ref-list><ref id="B2"><mixed-citation xmlns:xlink="http://www.w3.org/1999/xlink" xlink:type="simple">
          <person-group><name name-style="western"><surname>Chaudoir</surname><given-names>M de</given-names></name></person-group> (<year>1872</year>) <article-title>Monographie des callidides.</article-title> <source>Annales de la Sociéte´ Entomologique de Belgique</source> <volume>15</volume>: <fpage>97</fpage>–<lpage>204</lpage>.</mixed-citation></ref></ref-list></tp:taxon-treatment>
