# Supplementary material for: Hyboptera Chaudoir, 1872 of the Cryptobatida group of subtribe Agrina: A taxonomic revision with notes on their ways of life (Insecta, Coleoptera, Carabidae, Lebiini)
Source: Zookeys. 2017 Nov 7;(714):61–127. doi: 10.3897/zookeys.714.15113 (PMC5740477; doi:10.3897/zookeys.714.15113)
Supplement: XML Treatment for Hyboptera viridivittis [file zookeys.714.15113-treatment9.xml]

<!DOCTYPE tp:taxon-treatment
  PUBLIC "-//TaxonX//DTD Taxonomic Treatment Publishing DTD v0 20100105//EN" "tax-treatment-NSO.dtd">
<tp:taxon-treatment xmlns:tp="http://www.plazi.org/taxpub"><tp:treatment-meta><kwd-group><label>Taxon classification</label><kwd><named-content xmlns:xlink="http://www.w3.org/1999/xlink" content-type="kingdom">Animalia</named-content></kwd><kwd><named-content xmlns:xlink="http://www.w3.org/1999/xlink" content-type="order">Coleoptera</named-content></kwd><kwd><named-content xmlns:xlink="http://www.w3.org/1999/xlink" content-type="family"> Carabidae</named-content></kwd></kwd-group><mixed-citation publication-type="journal"><person-group><name><surname>Erwin</surname><given-names>Terry L.</given-names></name><name><surname>Henry</surname><given-names>Shasta C.</given-names></name></person-group><article-title>
          <italic><tp:taxon-name><tp:taxon-name-part taxon-name-part-type="genus" reg="Hyboptera">Hyboptera</tp:taxon-name-part></tp:taxon-name></italic> Chaudoir, 1872 of the Cryptobatida group of subtribe <tp:taxon-name><tp:taxon-name-part taxon-name-part-type="subtribe">Agrina</tp:taxon-name-part></tp:taxon-name>: A taxonomic revision with notes on their ways of life (<tp:taxon-name><tp:taxon-name-part taxon-name-part-type="class">Insecta</tp:taxon-name-part></tp:taxon-name>, <tp:taxon-name><tp:taxon-name-part taxon-name-part-type="order">Coleoptera</tp:taxon-name-part></tp:taxon-name>, <tp:taxon-name><tp:taxon-name-part taxon-name-part-type="family">Carabidae</tp:taxon-name-part></tp:taxon-name>, <tp:taxon-name><tp:taxon-name-part taxon-name-part-type="tribe">Lebiini</tp:taxon-name-part></tp:taxon-name>)</article-title><source>Zookeys</source><day>7</day><month>11</month><year>2017</year><volume>2017</volume><issue>714</issue><fpage>61</fpage><lpage>127</lpage><pub-id pub-id-type="doi">10.3897/zookeys.714.15113</pub-id></mixed-citation></tp:treatment-meta><tp:nomenclature><tp:taxon-name>
              <tp:taxon-name-part taxon-name-part-type="genus" reg="Hyboptera">Hyboptera</tp:taxon-name-part>
              <tp:taxon-name-part taxon-name-part-type="species" reg="viridivittis">viridivittis</tp:taxon-name-part>
            </tp:taxon-name><tp:taxon-authority>Chaudoir, 1872</tp:taxon-authority><xref ref-type="fig" rid="F4">Green-lined humps-backed beetle Figs 4B</xref><xref ref-type="fig" rid="F5">, 5E</xref><xref ref-type="fig" rid="F11">, 11</xref><tp:nomenclature-citation-list><tp:nomenclature-citation><tp:taxon-name>
                  <tp:taxon-name-part taxon-name-part-type="genus" reg="Hyboptera">Hyboptera</tp:taxon-name-part> <tp:taxon-name-part taxon-name-part-type="species" reg="viridivittis">viridivittis</tp:taxon-name-part></tp:taxon-name><comment>Chaudoir, 1872: 164.</comment></tp:nomenclature-citation></tp:nomenclature-citation-list></tp:nomenclature><tp:treatment-sec sec-type="Lectotype" id="SECID0E2XBK"><title>Lectotype.</title><p>(Here designated) Sex unknown. <bold>Brazil</bold>, Rio de Janeiro, Cantagallo (RF Sahlberg)(<abbrev xmlns:xlink="http://www.w3.org/1999/xlink" content-type="institution" xlink:title="Muséum national d’Histoire naturelle, Paris" id="ABBRID0EDYBK" xlink:type="simple">MNHP</abbrev>).</p></tp:treatment-sec><tp:treatment-sec sec-type="Derivation of specific epithet" id="SECID0EIYBK"><title>Derivation of specific epithet.</title><p>The specific epithet, <italic><tp:taxon-name><tp:taxon-name-part taxon-name-part-type="species" reg="viridivittis">viridivittis</tp:taxon-name-part></tp:taxon-name></italic>, is a feminine Latin adjective referring to the green line pattern of the pronotum.</p></tp:treatment-sec><tp:treatment-sec sec-type="Proposed English vernacular name" id="SECID0EYYBK"><title>Proposed English vernacular name.</title><p>Green-lined humps-backed beetle.</p></tp:treatment-sec><tp:treatment-sec sec-type="diagnosis" id="SECID0E4YBK"><title>Diagnosis.</title><p>With the attributes of the genus and <italic><tp:taxon-name><tp:taxon-name-part taxon-name-part-type="species" reg="angulicollis">angulicollis</tp:taxon-name-part></tp:taxon-name></italic> species group as described above and adults with patches of bright metallic green para-medially on pronotum, elytra dark matte black, some individuals with hint of metallic green near basal margin. Venter with gular region, prosternal region, meso- and metathroax, and margins of abdominal sterna infuscated, otherwise rufous.</p></tp:treatment-sec><tp:treatment-sec sec-type="description" id="SECID0ENZBK"><title>Description.</title><p>(Figs <xref ref-type="fig" rid="F4">4B</xref>, <xref ref-type="fig" rid="F5">5E</xref>). <italic>Size</italic>: See Appendix <xref ref-type="app" rid="app1">1</xref>. Length (<abbrev xmlns:xlink="http://www.w3.org/1999/xlink" xlink:title="standardized body length" id="ABBRID0EB1BK" xlink:type="simple">SBL</abbrev>) medium for genus, <abbrev xmlns:xlink="http://www.w3.org/1999/xlink" xlink:title="apparent body length" id="ABBRID0EF1BK" xlink:type="simple">ABL</abbrev> = 4.65–5.27 mm, <abbrev xmlns:xlink="http://www.w3.org/1999/xlink" xlink:title="standardized body length" id="ABBRID0EJ1BK" xlink:type="simple">SBL</abbrev> = 3.76–4.17 mm, <abbrev xmlns:xlink="http://www.w3.org/1999/xlink" xlink:title="total width" id="ABBRID0EN1BK" xlink:type="simple">TW</abbrev> = 2.18–2.59 mm.</p><p>
              <italic>Color: See</italic> diagnosis, above.</p><p>
              <italic>Luster</italic>: Matte, pronotum and elytra with metallic highlights.</p><p>
              <italic>Microsculpture</italic>: Mostly isodiametric or stretched, shallowly impressed, cells more stretched around elytral tubercles.</p><p>
              <italic>Head</italic>: Rugae moderately coarse, mostly transverse or angulate. Eye large, sub-hemispheric, evenly rounded anteriorly, subtly more prolonged posteriorly. Antenna short, barely reaching humerus. Labrum rectangulate, shallowly bilobed, anterior margin slightly emarginate. Neck finely transversely rugose.</p><p>
              <italic>Prothorax</italic>: Pronotum moderately broad, disc centrally depressed along midline with dense transverse rugae. Lateral margins broadly explanate and obtusely angulate medially then moderately arcuate to obtuse hind angle, base medially produced and rounded posteriorly.</p><p>
              <italic>Pterothorax</italic>: Normal for <tp:taxon-name><tp:taxon-name-part taxon-name-part-type="subtribe">Agrina</tp:taxon-name-part></tp:taxon-name>, fully winged. Elytron interval 3 with 8 and interval 5 with 6 unisetiferous tubercles, other intervals moderately convex, side margin narrowly explanate laterally, slightly more so medially. Elytron moderately broad and short, slightly narrower than the pronotum at the broadest part, apex truncate, slightly rounded with distal corner broadly and obtusely rounded, disc not significantly convex, basal third slightly depressed. All interneurs well-impressed.</p><p>
              <italic>Legs</italic>: Femur dorso-ventrally moderately depressed, tibia coequal in length, more depressed; tarsus less than half the length of the tibia, fourth tarsomere markedly bilobed and with tarsal pad of setae.</p><p>
              <italic>Abdomen</italic>: Sparsely setiferous; normal ambulatory setae on sterna 3–5; female with two pairs of ambulatory setae on sternum 6, medial pair of setae less than the length of lateral pair; males with only the lateral pair of longer setae.</p><p>
              <italic>Male genitalia</italic>: Phallus (Fig. <xref ref-type="fig" rid="F5">5E</xref>) with ostium of 1/5 its length, catopic, apex moderately long, narrowly rounded, broad in dorsal aspect; endophallus with flagellum (mid-part obvious in illustration), flagellum not barbed. Parameres asymmetric, right very small, left larger.</p><p>
              <italic>Female genitalia</italic>: Not investigated, likely similar to that of <italic><tp:taxon-name><tp:taxon-name-part taxon-name-part-type="genus" reg="Hyboptera">H.</tp:taxon-name-part> <tp:taxon-name-part taxon-name-part-type="species" reg="lucida">lucida</tp:taxon-name-part></tp:taxon-name></italic> (Fig. <xref ref-type="fig" rid="F8">8</xref>).</p></tp:treatment-sec><tp:treatment-sec sec-type="Dispersal potential" id="SECID0ER3BK"><title>Dispersal potential.</title><p>These beetles are macropterous and probably capable of flight. They are moderately swift and agile runners.</p></tp:treatment-sec><tp:treatment-sec sec-type="Way of life" id="SECID0EW3BK"><title>Way of life.</title><p>Adults are found in April-June, the early dry season, in lowlands (75-846 m.a.s.l.) in the Mata Atlântica.</p></tp:treatment-sec><tp:treatment-sec sec-type="material" id="SECID0E23BK"><title>Other specimens examined.</title><p>
              <bold>Brazil</bold>, Rio de Janeiro, Rio de Janeiro, <named-content xmlns:xlink="http://www.w3.org/1999/xlink" content-type="dwc:verbatimCoordinates" xlink:type="simple"><named-content content-type="geo-json" specific-use="{&#34;type&#34;:&#34;Point&#34;,&#34;coordinates&#34;:[-43.210900,-22.952200]}" id="NCID0EG4BK" xlink:type="simple">22.9522°S, 43.2109°W</named-content></named-content>, 459m, 1883 (P Germain)(<named-content xmlns:xlink="http://www.w3.org/1999/xlink" content-type="dwc:institutional_code" xlink:type="simple">NMNH</named-content>: ADP136142, female), Santa Catarina, Nova Teutonia, <named-content xmlns:xlink="http://www.w3.org/1999/xlink" content-type="dwc:verbatimCoordinates" xlink:type="simple"><named-content content-type="geo-json" specific-use="{&#34;type&#34;:&#34;Point&#34;,&#34;coordinates&#34;:[-52.383300,-27.183300]}" id="NCID0ES4BK" xlink:type="simple">27.1833°S, 52.3833°W</named-content></named-content>, 300-500m, April 1977 (F Plaumann)(<named-content xmlns:xlink="http://www.w3.org/1999/xlink" content-type="dwc:institutional_code" xlink:type="simple">CAS</named-content>: ADP007617, male), May 1977 (F Plaumann)(<named-content xmlns:xlink="http://www.w3.org/1999/xlink" content-type="dwc:institutional_code" xlink:type="simple">CAS</named-content>: ADP007597, ADP007601, males, ADP007599, ADP007618, females), June 1977 (F Plaumann)(<named-content xmlns:xlink="http://www.w3.org/1999/xlink" content-type="dwc:institutional_code" xlink:type="simple">CAS</named-content>: ADP007600, ADP007616, females).</p></tp:treatment-sec><tp:treatment-sec sec-type="distribution" id="SECID0EG5BK"><title>Geographic distribution</title><p>(Fig. <xref ref-type="fig" rid="F11">11</xref>). This species is currently known from the states of Minas Gerais, Rio de Janeiro, Santa Catarina, and São Paulo in the Mata Atlântica of Brazil.</p><!--PageBreak--></tp:treatment-sec><tp:treatment-sec sec-type="notes" id="SECID0ER5BK"><title>Notes.</title><p>
              <xref ref-type="bibr" rid="B28">Reichardt (1971</xref>, <xref ref-type="bibr" rid="B29">1973</xref>) reported the following additional specimens that we did not see: <bold>Brazil</bold> – Minas Gerais: no locality (2 exs. <abbrev xmlns:xlink="http://www.w3.org/1999/xlink" content-type="institution" xlink:title="Muséum national d’Histoire naturelle, Paris" id="ABBRID0EB6BK" xlink:type="simple">MNHP</abbrev>). Rio de Janeiro: Nova Friburgo (l ex. <abbrev xmlns:xlink="http://www.w3.org/1999/xlink" xlink:title="Natural History Museum, London" id="ABBRID0EG6BK" xlink:type="simple">BMNH</abbrev>). Guanabara, (5 exs. <abbrev xmlns:xlink="http://www.w3.org/1999/xlink" xlink:title="Natural History Museum, London" id="ABBRID0EK6BK" xlink:type="simple">BMNH</abbrev>, <abbrev xmlns:xlink="http://www.w3.org/1999/xlink" content-type="institution" xlink:title="Muséum national d’Histoire naturelle, Paris" id="ABBRID0EO6BK" xlink:type="simple">MNHP</abbrev>, MZSP). São Paulo: Barueri (l ex. MZSP). Santa Catarina: Nova Teutonia (1 ex. <abbrev xmlns:xlink="http://www.w3.org/1999/xlink" xlink:title="Natural History Museum, London" id="ABBRID0ET6BK" xlink:type="simple">BMNH</abbrev>), Corupá (1 ex. <named-content xmlns:xlink="http://www.w3.org/1999/xlink" content-type="dwc:institutional_code" xlink:type="simple">MCZ</named-content>). Additionally, <xref ref-type="bibr" rid="B2">Chaudoir (1872)</xref> mentioned he had two specimens; therefore, a lectotype needs to be designated. <xref ref-type="bibr" rid="B29">Reichardt (1973)</xref> mistakenly writes he saw the “holotype.” We have chosen the first of Chaudoir’s specimens as the Lectotype (see above).</p></tp:treatment-sec><tp:treatment-sec><!--Section generated to contain objects referenced in tp:taxon-treatment.--><fig id="F4" position="float" orientation="portrait"><label>Figure 4.</label><caption><p>Digital Photo-illustration. Habitus, dorsal aspect. <bold>A</bold> <italic><tp:taxon-name><tp:taxon-name-part taxon-name-part-type="genus" reg="Hyboptera">Hyboptera</tp:taxon-name-part> <tp:taxon-name-part taxon-name-part-type="species" reg="tiputini">tiputini</tp:taxon-name-part></tp:taxon-name></italic> Erwin &amp; Henry, sp. n., male, ADP135850 <bold>B</bold> <italic><tp:taxon-name><tp:taxon-name-part taxon-name-part-type="genus" reg="Hyboptera">Hyboptera</tp:taxon-name-part> <tp:taxon-name-part taxon-name-part-type="species" reg="viridivittis">viridivittis</tp:taxon-name-part></tp:taxon-name></italic> Chaudoir, male, ADP007599.</p></caption><graphic xmlns:xlink="http://www.w3.org/1999/xlink" xlink:href="zookeys-714-061-g004.jpg" position="float" orientation="portrait" xlink:type="simple" id="oo_166802.jpg"/></fig><fig id="F5" position="float" orientation="portrait"><label>Figure 5.</label><caption><p>Digital Photo-illustration, male aedeagus in repose, dorsal, ventral, left lateral aspects. <bold>A</bold> <italic><tp:taxon-name><tp:taxon-name-part taxon-name-part-type="genus" reg="Hyboptera">Hyboptera</tp:taxon-name-part> <tp:taxon-name-part taxon-name-part-type="species" reg="angulicollis">angulicollis</tp:taxon-name-part></tp:taxon-name></italic> Chaudoir, ADP007330 <bold>B</bold> <italic><tp:taxon-name><tp:taxon-name-part taxon-name-part-type="genus" reg="Hyboptera">Hyboptera</tp:taxon-name-part> <tp:taxon-name-part taxon-name-part-type="species" reg="biolat">biolat</tp:taxon-name-part></tp:taxon-name></italic> Erwin &amp; Henry, sp. n., ADP007443 <bold>C</bold> <italic><tp:taxon-name><tp:taxon-name-part taxon-name-part-type="genus" reg="Hyboptera">Hyboptera</tp:taxon-name-part> <tp:taxon-name-part taxon-name-part-type="species" reg="vestiverdis">vestiverdis</tp:taxon-name-part></tp:taxon-name></italic> Henry &amp; Erwin, sp. n., ADP014856 <bold>D</bold> <italic><tp:taxon-name><tp:taxon-name-part taxon-name-part-type="genus" reg="Hyboptera">Hyboptera</tp:taxon-name-part> <tp:taxon-name-part taxon-name-part-type="species" reg="tiputini">tiputini</tp:taxon-name-part></tp:taxon-name></italic> Erwin &amp; Henry, sp. n., ADP135845 <bold>E</bold> <italic><tp:taxon-name><tp:taxon-name-part taxon-name-part-type="genus" reg="Hyboptera">Hyboptera</tp:taxon-name-part> <tp:taxon-name-part taxon-name-part-type="species" reg="viridivittis">viridivittis</tp:taxon-name-part></tp:taxon-name></italic> Chaudoir, ADP007601. Legend, lp, left paramere; rp, right paramere; pb, phallobase; bo, phallobase orifice; ps, phalloshaft; a, phalloapex. Scale line = 0.25 mm.</p></caption><graphic xmlns:xlink="http://www.w3.org/1999/xlink" xlink:href="zookeys-714-061-g005.jpg" position="float" orientation="portrait" xlink:type="simple" id="oo_166803.jpg"/></fig><fig id="F11" position="float" orientation="portrait"><label>Figure 11.</label><caption><p>Distribution map for known localities of <italic><tp:taxon-name><tp:taxon-name-part taxon-name-part-type="genus" reg="Hyboptera">Hyboptera</tp:taxon-name-part></tp:taxon-name></italic> species.</p></caption><graphic xmlns:xlink="http://www.w3.org/1999/xlink" xlink:href="zookeys-714-061-g011.jpg" position="float" orientation="portrait" xlink:type="simple" id="oo_166809.jpg"/></fig><app id="app1"><title>Appendix 1</title><p>Morphological measurements and ratios for adults of species of <italic><tp:taxon-name><tp:taxon-name-part taxon-name-part-type="genus" reg="Hyboptera">Hyboptera</tp:taxon-name-part></tp:taxon-name></italic> <xref ref-type="bibr" rid="B2">Chaudoir 1872</xref>. All values are in millimeters. Apparent body length (<abbrev xmlns:xlink="http://www.w3.org/1999/xlink" xlink:title="apparent body length" id="ABBRID0EXTAM" xlink:type="simple">ABL</abbrev>) is also provided in the descriptions. Means provided for ratios are “harmonic means.”</p><table-wrap id="T1" position="float" orientation="portrait"><table id="TID0ENAAK" rules="all"><tbody><tr><td rowspan="1" colspan="5">
                  <bold><italic><tp:taxon-name><tp:taxon-name-part taxon-name-part-type="species" reg="angulicollis">angulicollis</tp:taxon-name-part></tp:taxon-name></italic> specigroup</bold>
                </td></tr><tr><td rowspan="1" colspan="5">
                  <bold>A.</bold> <italic><tp:taxon-name><tp:taxon-name-part taxon-name-part-type="genus" reg="Hyboptera">Hyboptera</tp:taxon-name-part> <tp:taxon-name-part taxon-name-part-type="species" reg="angulicollis">angulicollis</tp:taxon-name-part></tp:taxon-name></italic> Chaudoir</td></tr><tr><td rowspan="2" colspan="1"/><td rowspan="1" colspan="2">
                  <bold>Males (N19)</bold>
                </td><td rowspan="1" colspan="2">
                  <bold>Females (11)</bold>
                </td></tr><tr><td rowspan="1" colspan="1">
                  <bold>Range</bold>
                </td><td rowspan="1" colspan="1">
                  <bold>Mean</bold>
                </td><td rowspan="1" colspan="1">
                  <bold>Range</bold>
                </td><td rowspan="1" colspan="1">
                  <bold>Mean</bold>
                </td></tr><tr><td rowspan="1" colspan="1">Total Length (<abbrev xmlns:xlink="http://www.w3.org/1999/xlink" xlink:title="standardized body length" id="ABBRID0EWWAM" xlink:type="simple">SBL</abbrev>)</td><td rowspan="1" colspan="1">3.344–6.958</td><td rowspan="1" colspan="1">3.695</td><td rowspan="1" colspan="1">3.353–4.148</td><td rowspan="1" colspan="1">3.724</td></tr><tr><td rowspan="1" colspan="1">Maximum Width</td><td rowspan="1" colspan="1">1.944–2.284</td><td rowspan="1" colspan="1">2.135</td><td rowspan="1" colspan="1">1.924–2.532</td><td rowspan="1" colspan="1">2.204</td></tr><tr><td rowspan="1" colspan="1">Width of Head / Width of Left Elytron</td><td rowspan="1" colspan="1">0.836–0.977</td><td rowspan="1" colspan="1">0.914</td><td rowspan="1" colspan="1">0.814–0.963</td><td rowspan="1" colspan="1">0.891</td></tr><tr><td rowspan="1" colspan="1">Pronotum: Width (at widest part) / Length</td><td rowspan="1" colspan="1">1.647–1.978</td><td rowspan="1" colspan="1">1.81</td><td rowspan="1" colspan="1">1.718–1.909</td><td rowspan="1" colspan="1">1.802</td></tr><tr><td rowspan="1" colspan="1">Length of Pronotum / Length of Head</td><td rowspan="1" colspan="1">1.256–1.495</td><td rowspan="1" colspan="1">1.364</td><td rowspan="1" colspan="1">1.279–1.515</td><td rowspan="1" colspan="1">1.381</td></tr><tr><td rowspan="1" colspan="1">
                  <abbrev xmlns:xlink="http://www.w3.org/1999/xlink" xlink:title="apparent body length" id="ABBRID0ELZAM" xlink:type="simple">ABL</abbrev>
                </td><td rowspan="1" colspan="1">3.943–4.800</td><td rowspan="1" colspan="1">4.296</td><td rowspan="1" colspan="1">4.015–4.795</td><td rowspan="1" colspan="1">4.377</td></tr><tr><td rowspan="1" colspan="5">
                  <bold>B.</bold> <italic><tp:taxon-name><tp:taxon-name-part taxon-name-part-type="genus" reg="Hyboptera">Hyboptera</tp:taxon-name-part> <tp:taxon-name-part taxon-name-part-type="species" reg="apollonia">apollonia</tp:taxon-name-part></tp:taxon-name></italic> Erwin</td></tr><tr><td rowspan="2" colspan="1"/><td rowspan="1" colspan="2">
                  <bold>Males (N2)</bold>
                </td><td rowspan="1" colspan="2">
                  <bold>Females (N6)</bold>
                </td></tr><tr><td rowspan="1" colspan="1">
                  <bold>Range</bold>
                </td><td rowspan="1" colspan="1">
                  <bold>Mean</bold>
                </td><td rowspan="1" colspan="1">
                  <bold>Range</bold>
                </td><td rowspan="1" colspan="1">
                  <bold>Mean</bold>
                </td></tr><tr><td rowspan="1" colspan="1">Total Length (<abbrev xmlns:xlink="http://www.w3.org/1999/xlink" xlink:title="standardized body length" id="ABBRID0E22AM" xlink:type="simple">SBL</abbrev>)</td><td rowspan="1" colspan="1">3.723–4.263</td><td rowspan="1" colspan="1">3.975</td><td rowspan="1" colspan="1">3.534–4.123</td><td rowspan="1" colspan="1">3.835</td></tr><tr><td rowspan="1" colspan="1">Maximum Width</td><td rowspan="1" colspan="1">2.168–2.502</td><td rowspan="1" colspan="1">2.327</td><td rowspan="1" colspan="1">2.098–2.574</td><td rowspan="1" colspan="1">2.3</td></tr><tr><td rowspan="1" colspan="1">Width of Head / Width of Left Elytron</td><td rowspan="1" colspan="1">0.889–0.927</td><td rowspan="1" colspan="1">0.908</td><td rowspan="1" colspan="1">0.810–0.914</td><td rowspan="1" colspan="1">0.888</td></tr><tr><td rowspan="1" colspan="1">Pronotum: Width (at widest part) / Length</td><td rowspan="1" colspan="1">1.703–1.714</td><td rowspan="1" colspan="1">1.709</td><td rowspan="1" colspan="1">1.799–1.955</td><td rowspan="1" colspan="1">1.861</td></tr><tr><td rowspan="1" colspan="1">Length of Pronotum / Length of Head</td><td rowspan="1" colspan="1">1.230–1.353</td><td rowspan="1" colspan="1">1.288</td><td rowspan="1" colspan="1">1.211–1.407</td><td rowspan="1" colspan="1">1.32</td></tr><tr><td rowspan="1" colspan="1">
                  <abbrev xmlns:xlink="http://www.w3.org/1999/xlink" xlink:title="apparent body length" id="ABBRID0EQ5AM" xlink:type="simple">ABL</abbrev>
                </td><td rowspan="1" colspan="1">4.534–5.144</td><td rowspan="1" colspan="1">4.82</td><td rowspan="1" colspan="1">4.199–5.067</td><td rowspan="1" colspan="1">4.566</td></tr><tr><td rowspan="1" colspan="5">
                  <bold>C.</bold> <italic><tp:taxon-name><tp:taxon-name-part taxon-name-part-type="genus" reg="Hyboptera">Hyboptera</tp:taxon-name-part> <tp:taxon-name-part taxon-name-part-type="species" reg="biolat">biolat</tp:taxon-name-part></tp:taxon-name></italic> Erwin &amp; Henry, sp. n.</td></tr><tr><td rowspan="2" colspan="1"/><td rowspan="1" colspan="2">
                  <bold>Males (N9)</bold>
                </td><td rowspan="1" colspan="2">
                  <bold>Females (N2)</bold>
                </td></tr><tr><td rowspan="1" colspan="1">
                  <bold>Range</bold>
                </td><td rowspan="1" colspan="1">
                  <bold>Mean</bold>
                </td><td rowspan="1" colspan="1">
                  <bold>Range</bold>
                </td><td rowspan="1" colspan="1">
                  <bold>Mean</bold>
                </td></tr><tr><td rowspan="1" colspan="1">Total Length (<abbrev xmlns:xlink="http://www.w3.org/1999/xlink" xlink:title="standardized body length" id="ABBRID0EABBM" xlink:type="simple">SBL</abbrev>)</td><td rowspan="1" colspan="1">3.159–3.744</td><td rowspan="1" colspan="1">3.458</td><td rowspan="1" colspan="1">3.207–3.482</td><td rowspan="1" colspan="1">3.339</td></tr><tr><td rowspan="1" colspan="1">Maximum Width</td><td rowspan="1" colspan="1">1.728–2.328</td><td rowspan="1" colspan="1">1.981</td><td rowspan="1" colspan="1">1.676–1.996</td><td rowspan="1" colspan="1">1.822</td></tr><tr><td rowspan="1" colspan="1">Width of Head / Width of Left Elytron</td><td rowspan="1" colspan="1">0.832–0.996</td><td rowspan="1" colspan="1">0.937</td><td rowspan="1" colspan="1">0.964–1.058</td><td rowspan="1" colspan="1">1.009</td></tr><tr><td rowspan="1" colspan="1">Pronotum: Width (at widest part) / Length</td><td rowspan="1" colspan="1">1.738–1.965</td><td rowspan="1" colspan="1">1.85</td><td rowspan="1" colspan="1">1.793–1.943</td><td rowspan="1" colspan="1">1.865</td></tr><tr><td rowspan="1" colspan="1">Length of Pronotum / Length of Head</td><td rowspan="1" colspan="1">1.300–1.429</td><td rowspan="1" colspan="1">1.345</td><td rowspan="1" colspan="1">1.396–1.518</td><td rowspan="1" colspan="1">1.455</td></tr><tr><td rowspan="1" colspan="1">
                  <abbrev xmlns:xlink="http://www.w3.org/1999/xlink" xlink:title="apparent body length" id="ABBRID0EVDBM" xlink:type="simple">ABL</abbrev>
                </td><td rowspan="1" colspan="1">3.714–4.166</td><td rowspan="1" colspan="1">3.969</td><td rowspan="1" colspan="1">3.638–3.855</td><td rowspan="1" colspan="1">3.743</td></tr><tr><td rowspan="1" colspan="5">
                  <bold>D.</bold> <italic><tp:taxon-name><tp:taxon-name-part taxon-name-part-type="genus" reg="Hyboptera">Hyboptera</tp:taxon-name-part> <tp:taxon-name-part taxon-name-part-type="species" reg="vestiverdis">vestiverdis</tp:taxon-name-part></tp:taxon-name></italic> Henry &amp; Erwin, sp. n.</td></tr><tr><td rowspan="2" colspan="1"/><td rowspan="1" colspan="2">
                  <bold>Males (N15)</bold>
                </td><td rowspan="1" colspan="2">
                  <bold>Females (N15)</bold>
                </td></tr><tr><td rowspan="1" colspan="1">
                  <bold>Range</bold>
                </td><td rowspan="1" colspan="1">
                  <bold>Mean</bold>
                </td><td rowspan="1" colspan="1">
                  <bold>Range</bold>
                </td><td rowspan="1" colspan="1">
                  <bold>Mean</bold>
                </td></tr><tr><td rowspan="1" colspan="1">Total Length (<abbrev xmlns:xlink="http://www.w3.org/1999/xlink" xlink:title="standardized body length" id="ABBRID0EFGBM" xlink:type="simple">SBL</abbrev>)</td><td rowspan="1" colspan="1">3.339–3.992</td><td rowspan="1" colspan="1">3.611</td><td rowspan="1" colspan="1">3.135–3.956</td><td rowspan="1" colspan="1">3.65</td></tr><tr><td rowspan="1" colspan="1">Maximum Width</td><td rowspan="1" colspan="1">1.896–2.548</td><td rowspan="1" colspan="1">2.115</td><td rowspan="1" colspan="1">1.826–2.428</td><td rowspan="1" colspan="1">2.127</td></tr><tr><td rowspan="1" colspan="1">Width of Head / Width of Left Elytron</td><td rowspan="1" colspan="1">0.834–1.016</td><td rowspan="1" colspan="1">0.93</td><td rowspan="1" colspan="1">0.845–0.983</td><td rowspan="1" colspan="1">0.924</td></tr><tr><td rowspan="1" colspan="1">Pronotum: Width (at widest part) / Length</td><td rowspan="1" colspan="1">1.698–2.003</td><td rowspan="1" colspan="1">1.861</td><td rowspan="1" colspan="1">1.680–1.993</td><td rowspan="1" colspan="1">1.82</td></tr><tr><td rowspan="1" colspan="1">Length of Pronotum / Length of Head</td><td rowspan="1" colspan="1">1.225–1.533</td><td rowspan="1" colspan="1">1.354</td><td rowspan="1" colspan="1">1.284–1.519</td><td rowspan="1" colspan="1">1.389</td></tr><tr><td rowspan="1" colspan="1">
                  <abbrev xmlns:xlink="http://www.w3.org/1999/xlink" xlink:title="apparent body length" id="ABBRID0E1IBM" xlink:type="simple">ABL</abbrev>
                </td><td rowspan="1" colspan="1">3.958–4.623</td><td rowspan="1" colspan="1">4.272</td><td rowspan="1" colspan="1">3.461–4.550</td><td rowspan="1" colspan="1">4.201</td></tr><tr><td rowspan="1" colspan="5">
                  <bold>E.</bold> <italic><tp:taxon-name><tp:taxon-name-part taxon-name-part-type="genus" reg="Hyboptera">Hyboptera</tp:taxon-name-part> <tp:taxon-name-part taxon-name-part-type="species" reg="scheelea">scheelea</tp:taxon-name-part></tp:taxon-name></italic> Erwin &amp; Henry, sp. n.</td></tr><tr><td rowspan="2" colspan="1"/><td rowspan="1" colspan="2">
                  <bold>Males (N0)</bold>
                </td><td rowspan="1" colspan="2">
                  <bold>Females (N1)</bold>
                </td></tr><tr><td rowspan="1" colspan="1">
                  <bold>Range</bold>
                </td><td rowspan="1" colspan="1">
                  <bold>Mean</bold>
                </td><td rowspan="1" colspan="1">
                  <bold>Range</bold>
                </td><td rowspan="1" colspan="1">
                  <bold>Mean</bold>
                </td></tr><tr><td rowspan="1" colspan="1">Total Length (<abbrev xmlns:xlink="http://www.w3.org/1999/xlink" xlink:title="standardized body length" id="ABBRID0EKLBM" xlink:type="simple">SBL</abbrev>)</td><td rowspan="1" colspan="1"/><td rowspan="1" colspan="1"/><td rowspan="1" colspan="1"/><td rowspan="1" colspan="1">3.683</td></tr><tr><td rowspan="1" colspan="1">Maximum Width</td><td rowspan="1" colspan="1"/><td rowspan="1" colspan="1"/><td rowspan="1" colspan="1"/><td rowspan="1" colspan="1">2.1</td></tr><tr><td rowspan="1" colspan="1">Width of Head / Width of Left Elytron</td><td rowspan="1" colspan="1"/><td rowspan="1" colspan="1"/><td rowspan="1" colspan="1"/><td rowspan="1" colspan="1">0.956</td></tr><tr><td rowspan="1" colspan="1">Pronotum: Width (at widest part) / Length</td><td rowspan="1" colspan="1"/><td rowspan="1" colspan="1"/><td rowspan="1" colspan="1"/><td rowspan="1" colspan="1">1.921</td></tr><tr><td rowspan="1" colspan="1">Length of Pronotum / Length of Head</td><td rowspan="1" colspan="1"/><td rowspan="1" colspan="1"/><td rowspan="1" colspan="1"/><td rowspan="1" colspan="1">1.306</td></tr><tr><td rowspan="1" colspan="1">
                  <abbrev xmlns:xlink="http://www.w3.org/1999/xlink" xlink:title="apparent body length" id="ABBRID0E6NBM" xlink:type="simple">ABL</abbrev>
                </td><td rowspan="1" colspan="1"/><td rowspan="1" colspan="1"/><td rowspan="1" colspan="1"/><td rowspan="1" colspan="1">4.544</td></tr><tr><td rowspan="1" colspan="5">
                  <bold>F.</bold> <italic><tp:taxon-name><tp:taxon-name-part taxon-name-part-type="genus" reg="Hyboptera">Hyboptera</tp:taxon-name-part> <tp:taxon-name-part taxon-name-part-type="species" reg="shasta">shasta</tp:taxon-name-part></tp:taxon-name></italic> Erwin, sp. n.</td></tr><tr><td rowspan="2" colspan="1"/><td rowspan="1" colspan="2">
                  <bold>Males (N1)</bold>
                </td><td rowspan="1" colspan="2">
                  <bold>Females (N0)</bold>
                </td></tr><tr><td rowspan="1" colspan="1">
                  <bold>Range</bold>
                </td><td rowspan="1" colspan="1">
                  <bold>Mean</bold>
                </td><td rowspan="1" colspan="1">
                  <bold>Range</bold>
                </td><td rowspan="1" colspan="1">
                  <bold>Mean</bold>
                </td></tr><tr><td rowspan="1" colspan="1">Total Length (<abbrev xmlns:xlink="http://www.w3.org/1999/xlink" xlink:title="standardized body length" id="ABBRID0EPQBM" xlink:type="simple">SBL</abbrev>)</td><td rowspan="1" colspan="1"/><td rowspan="1" colspan="1">3.885</td><td rowspan="1" colspan="1"/><td rowspan="1" colspan="1"/></tr><tr><td rowspan="1" colspan="1">Maximum Width</td><td rowspan="1" colspan="1"/><td rowspan="1" colspan="1">2.174</td><td rowspan="1" colspan="1"/><td rowspan="1" colspan="1"/></tr><tr><td rowspan="1" colspan="1">Width of Head / Width of Left Elytron</td><td rowspan="1" colspan="1"/><td rowspan="1" colspan="1">0.966</td><td rowspan="1" colspan="1"/><td rowspan="1" colspan="1"/></tr><tr><td rowspan="1" colspan="1">Pronotum: Width (at widest part) / Length</td><td rowspan="1" colspan="1"/><td rowspan="1" colspan="1">1.873</td><td rowspan="1" colspan="1"/><td rowspan="1" colspan="1"/></tr><tr><td rowspan="1" colspan="1">Length of Pronotum / Length of Head</td><td rowspan="1" colspan="1"/><td rowspan="1" colspan="1">1.361</td><td rowspan="1" colspan="1"/><td rowspan="1" colspan="1"/></tr><tr><td rowspan="1" colspan="1">
                  <abbrev xmlns:xlink="http://www.w3.org/1999/xlink" xlink:title="apparent body length" id="ABBRID0EETBM" xlink:type="simple">ABL</abbrev>
                </td><td rowspan="1" colspan="1"/><td rowspan="1" colspan="1">4.819</td><td rowspan="1" colspan="1"/><td rowspan="1" colspan="1"/></tr><tr><td rowspan="1" colspan="5">
                  <bold>G.</bold> <italic><tp:taxon-name><tp:taxon-name-part taxon-name-part-type="genus" reg="Hyboptera">Hyboptera</tp:taxon-name-part> <tp:taxon-name-part taxon-name-part-type="species" reg="tepui">tepui</tp:taxon-name-part></tp:taxon-name></italic> Erwin &amp; Henry, sp. n.</td></tr><tr><td rowspan="2" colspan="1"/><td rowspan="1" colspan="2">
                  <bold>Males (N0)</bold>
                </td><td rowspan="1" colspan="2">
                  <bold>Females (N1)</bold>
                </td></tr><tr><td rowspan="1" colspan="1">
                  <bold>Range</bold>
                </td><td rowspan="1" colspan="1">
                  <bold>Mean</bold>
                </td><td rowspan="1" colspan="1">
                  <bold>Range</bold>
                </td><td rowspan="1" colspan="1">
                  <bold>Mean</bold>
                </td></tr><tr><td rowspan="1" colspan="1">Total Length (<abbrev xmlns:xlink="http://www.w3.org/1999/xlink" xlink:title="standardized body length" id="ABBRID0EUVBM" xlink:type="simple">SBL</abbrev>)</td><td rowspan="1" colspan="1"/><td rowspan="1" colspan="1"/><td rowspan="1" colspan="1"/><td rowspan="1" colspan="1">4.289</td></tr><tr><td rowspan="1" colspan="1">Maximum Width</td><td rowspan="1" colspan="1"/><td rowspan="1" colspan="1"/><td rowspan="1" colspan="1"/><td rowspan="1" colspan="1">2.458</td></tr><tr><td rowspan="1" colspan="1">Width of Head / Width of Left Elytron</td><td rowspan="1" colspan="1"/><td rowspan="1" colspan="1"/><td rowspan="1" colspan="1"/><td rowspan="1" colspan="1">0.878</td></tr><tr><td rowspan="1" colspan="1">Pronotum: Width (at widest part) / Length</td><td rowspan="1" colspan="1"/><td rowspan="1" colspan="1"/><td rowspan="1" colspan="1"/><td rowspan="1" colspan="1">1.741</td></tr><tr><td rowspan="1" colspan="1">Length of Pronotum / Length of Head</td><td rowspan="1" colspan="1"/><td rowspan="1" colspan="1"/><td rowspan="1" colspan="1"/><td rowspan="1" colspan="1">1.309</td></tr><tr><td rowspan="1" colspan="1">
                  <abbrev xmlns:xlink="http://www.w3.org/1999/xlink" xlink:title="apparent body length" id="ABBRID0EJYBM" xlink:type="simple">ABL</abbrev>
                </td><td rowspan="1" colspan="1"/><td rowspan="1" colspan="1"/><td rowspan="1" colspan="1"/><td rowspan="1" colspan="1">5.155</td></tr><tr><td rowspan="1" colspan="5">
                  <bold>H.</bold> <italic><tp:taxon-name><tp:taxon-name-part taxon-name-part-type="genus" reg="Hyboptera">Hyboptera</tp:taxon-name-part> <tp:taxon-name-part taxon-name-part-type="species" reg="tiputini">tiputini</tp:taxon-name-part></tp:taxon-name></italic> Erwin &amp; Henry, sp. n.</td></tr><tr><td rowspan="2" colspan="1"/><td rowspan="1" colspan="2">
                  <bold>Males (N15)</bold>
                </td><td rowspan="1" colspan="2">
                  <bold>Females (N15)</bold>
                </td></tr><tr><td rowspan="1" colspan="1">
                  <bold>Range</bold>
                </td><td rowspan="1" colspan="1">
                  <bold>Mean</bold>
                </td><td rowspan="1" colspan="1">
                  <bold>Range</bold>
                </td><td rowspan="1" colspan="1">
                  <bold>Mean</bold>
                </td></tr><tr><td rowspan="1" colspan="1">Total Length (<abbrev xmlns:xlink="http://www.w3.org/1999/xlink" xlink:title="standardized body length" id="ABBRID0EZ1BM" xlink:type="simple">SBL</abbrev>)</td><td rowspan="1" colspan="1">3.331–4.421</td><td rowspan="1" colspan="1">4.017</td><td rowspan="1" colspan="1">3.511–4.724</td><td rowspan="1" colspan="1">4.166</td></tr><tr><td rowspan="1" colspan="1">Maximum Width</td><td rowspan="1" colspan="1">2.008–2.924</td><td rowspan="1" colspan="1">2.363</td><td rowspan="1" colspan="1">1.868–2.902</td><td rowspan="1" colspan="1">2.432</td></tr><tr><td rowspan="1" colspan="1">Width of Head / Width of Left Elytron</td><td rowspan="1" colspan="1">0.796–0.987</td><td rowspan="1" colspan="1">0.897</td><td rowspan="1" colspan="1">0.819–1.017</td><td rowspan="1" colspan="1">0.899</td></tr><tr><td rowspan="1" colspan="1">Pronotum: Width (at widest part) / Length</td><td rowspan="1" colspan="1">1.699–2.076</td><td rowspan="1" colspan="1">1.823</td><td rowspan="1" colspan="1">1.688–1.936</td><td rowspan="1" colspan="1">1.812</td></tr><tr><td rowspan="1" colspan="1">Length of Pronotum / Length of Head</td><td rowspan="1" colspan="1">1.293–1.517</td><td rowspan="1" colspan="1">1.373</td><td rowspan="1" colspan="1">1.299–1.476</td><td rowspan="1" colspan="1">1.367</td></tr><tr><td rowspan="1" colspan="1">
                  <abbrev xmlns:xlink="http://www.w3.org/1999/xlink" xlink:title="apparent body length" id="ABBRID0EO4BM" xlink:type="simple">ABL</abbrev>
                </td><td rowspan="1" colspan="1">4.241–5.301</td><td rowspan="1" colspan="1">4.819</td><td rowspan="1" colspan="1">4.211–5.640</td><td rowspan="1" colspan="1">4.965</td></tr><tr><td rowspan="1" colspan="5">
                  <bold>I.</bold> <italic><tp:taxon-name><tp:taxon-name-part taxon-name-part-type="genus" reg="Hyboptera">Hyboptera</tp:taxon-name-part> <tp:taxon-name-part taxon-name-part-type="species" reg="viridivittis">viridivittis</tp:taxon-name-part></tp:taxon-name></italic> Chaudoir</td></tr><tr><td rowspan="2" colspan="1"/><td rowspan="1" colspan="2">
                  <bold>Males (N3)</bold>
                </td><td rowspan="1" colspan="2">
                  <bold>Females (N5)</bold>
                </td></tr><tr><td rowspan="1" colspan="1">
                  <bold>Range</bold>
                </td><td rowspan="1" colspan="1">
                  <bold>Mean</bold>
                </td><td rowspan="1" colspan="1">
                  <bold>Range</bold>
                </td><td rowspan="1" colspan="1">
                  <bold>Mean</bold>
                </td></tr><tr><td rowspan="1" colspan="1">Total Length (<abbrev xmlns:xlink="http://www.w3.org/1999/xlink" xlink:title="standardized body length" id="ABBRID0E56BM" xlink:type="simple">SBL</abbrev>)</td><td rowspan="1" colspan="1">3.785–4.052</td><td rowspan="1" colspan="1">3.933</td><td rowspan="1" colspan="1">3.759–4.167</td><td rowspan="1" colspan="1">4.003</td></tr><tr><td rowspan="1" colspan="1">Maximum Width</td><td rowspan="1" colspan="1">2.34–2.458</td><td rowspan="1" colspan="1">2.399</td><td rowspan="1" colspan="1">2.184–2.586</td><td rowspan="1" colspan="1">2.374</td></tr><tr><td rowspan="1" colspan="1">Width of Head / Width of Left Elytron</td><td rowspan="1" colspan="1">0.841–0.892</td><td rowspan="1" colspan="1">0.871</td><td rowspan="1" colspan="1">0.842–0.922</td><td rowspan="1" colspan="1">0.893</td></tr><tr><td rowspan="1" colspan="1">Pronotum: Width (at widest part) / Length</td><td rowspan="1" colspan="1">1.729–1.853</td><td rowspan="1" colspan="1">1.798</td><td rowspan="1" colspan="1">1.765–1.930</td><td rowspan="1" colspan="1">1.84</td></tr><tr><td rowspan="1" colspan="1">Length of Pronotum / Length of Head</td><td rowspan="1" colspan="1">1.262–1.517</td><td rowspan="1" colspan="1">1.355</td><td rowspan="1" colspan="1">1.199–1.316</td><td rowspan="1" colspan="1">1.278</td></tr><tr><td rowspan="1" colspan="1">
                  <abbrev xmlns:xlink="http://www.w3.org/1999/xlink" xlink:title="apparent body length" id="ABBRID0ETCCM" xlink:type="simple">ABL</abbrev>
                </td><td rowspan="1" colspan="1">4.787–5.089</td><td rowspan="1" colspan="1">4.934</td><td rowspan="1" colspan="1">4.646–5.272</td><td rowspan="1" colspan="1">5.003</td></tr><tr><td rowspan="1" colspan="5">
                  <bold><italic><tp:taxon-name><tp:taxon-name-part taxon-name-part-type="species" reg="tuberculata">tuberculata</tp:taxon-name-part></tp:taxon-name></italic> species group</bold>
                </td></tr><tr><td rowspan="1" colspan="5">
                  <bold>J.</bold> <italic><tp:taxon-name><tp:taxon-name-part taxon-name-part-type="genus" reg="Hyboptera">Hyboptera</tp:taxon-name-part> <tp:taxon-name-part taxon-name-part-type="species" reg="auxilidora">auxilidora</tp:taxon-name-part></tp:taxon-name></italic> Erwin</td></tr><tr><td rowspan="2" colspan="1"/><td rowspan="1" colspan="2">
                  <bold>Males (N6)</bold>
                </td><td rowspan="1" colspan="2">
                  <bold>Females (N6)</bold>
                </td></tr><tr><td rowspan="1" colspan="1">
                  <bold>Range</bold>
                </td><td rowspan="1" colspan="1">
                  <bold>Mean</bold>
                </td><td rowspan="1" colspan="1">
                  <bold>Range</bold>
                </td><td rowspan="1" colspan="1">
                  <bold>Mean</bold>
                </td></tr><tr><td rowspan="1" colspan="1">Total Length (<abbrev xmlns:xlink="http://www.w3.org/1999/xlink" xlink:title="standardized body length" id="ABBRID0EVFCM" xlink:type="simple">SBL</abbrev>)</td><td rowspan="1" colspan="1">4.389–4.938</td><td rowspan="1" colspan="1">4.654</td><td rowspan="1" colspan="1">4.408–4.983</td><td rowspan="1" colspan="1">4.755</td></tr><tr><td rowspan="1" colspan="1">Maximum Width</td><td rowspan="1" colspan="1">2.42–3.28</td><td rowspan="1" colspan="1">2.77</td><td rowspan="1" colspan="1">2.524–2.922</td><td rowspan="1" colspan="1">2.726</td></tr><tr><td rowspan="1" colspan="1">Width of Head / Width of Left Elytron</td><td rowspan="1" colspan="1">0.727–0.980</td><td rowspan="1" colspan="1">0.88</td><td rowspan="1" colspan="1">0.875–0.936</td><td rowspan="1" colspan="1">0.906</td></tr><tr><td rowspan="1" colspan="1">Pronotum: Width (at widest part) / Length</td><td rowspan="1" colspan="1">1.774–1.988</td><td rowspan="1" colspan="1">1.881</td><td rowspan="1" colspan="1">1.743–2.019</td><td rowspan="1" colspan="1">1.868</td></tr><tr><td rowspan="1" colspan="1">Length of Pronotum / Length of Head</td><td rowspan="1" colspan="1">1.208–1.297</td><td rowspan="1" colspan="1">1.252</td><td rowspan="1" colspan="1">1.243–1.573</td><td rowspan="1" colspan="1">1.361</td></tr><tr><td rowspan="1" colspan="1">
                  <abbrev xmlns:xlink="http://www.w3.org/1999/xlink" xlink:title="apparent body length" id="ABBRID0EKICM" xlink:type="simple">ABL</abbrev>
                </td><td rowspan="1" colspan="1">5.058–5.923</td><td rowspan="1" colspan="1">5.483</td><td rowspan="1" colspan="1">5.265–5.925</td><td rowspan="1" colspan="1">5.539</td></tr><tr><td rowspan="1" colspan="5">
                  <bold>K.</bold> <italic><tp:taxon-name><tp:taxon-name-part taxon-name-part-type="genus" reg="Hyboptera">Hyboptera</tp:taxon-name-part> <tp:taxon-name-part taxon-name-part-type="species" reg="dilutior">dilutior</tp:taxon-name-part></tp:taxon-name></italic> Oberthür</td></tr><tr><td rowspan="2" colspan="1"/><td rowspan="1" colspan="2">
                  <bold>Males (N15)</bold>
                </td><td rowspan="1" colspan="2">
                  <bold>Females (N15)</bold>
                </td></tr><tr><td rowspan="1" colspan="1">
                  <bold>Range</bold>
                </td><td rowspan="1" colspan="1">
                  <bold>Mean</bold>
                </td><td rowspan="1" colspan="1">
                  <bold>Range</bold>
                </td><td rowspan="1" colspan="1">
                  <bold>Mean</bold>
                </td></tr><tr><td rowspan="1" colspan="1">Total Length (<abbrev xmlns:xlink="http://www.w3.org/1999/xlink" xlink:title="standardized body length" id="ABBRID0E1KCM" xlink:type="simple">SBL</abbrev>)</td><td rowspan="1" colspan="1">3.545–4.665</td><td rowspan="1" colspan="1">4.256</td><td rowspan="1" colspan="1">3.888–4.559</td><td rowspan="1" colspan="1">4.339</td></tr><tr><td rowspan="1" colspan="1">Maximum Width</td><td rowspan="1" colspan="1">1.952–2.772</td><td rowspan="1" colspan="1">2.416</td><td rowspan="1" colspan="1">2.708–3.208</td><td rowspan="1" colspan="1">3.024</td></tr><tr><td rowspan="1" colspan="1">Width of Head / Width of Left Elytron</td><td rowspan="1" colspan="1">0.909–1.012</td><td rowspan="1" colspan="1">0.959</td><td rowspan="1" colspan="1">0.743–0.850</td><td rowspan="1" colspan="1">0.786</td></tr><tr><td rowspan="1" colspan="1">Pronotum: Width (at widest part) / Length</td><td rowspan="1" colspan="1">1.709–1.925</td><td rowspan="1" colspan="1">1.811</td><td rowspan="1" colspan="1">1.701–2.003</td><td rowspan="1" colspan="1">1.827</td></tr><tr><td rowspan="1" colspan="1">Length of Pronotum / Length of Head</td><td rowspan="1" colspan="1">1.236–1.403</td><td rowspan="1" colspan="1">1.333</td><td rowspan="1" colspan="1">1.210–1.350</td><td rowspan="1" colspan="1">1.292</td></tr><tr><td rowspan="1" colspan="1">
                  <abbrev xmlns:xlink="http://www.w3.org/1999/xlink" xlink:title="apparent body length" id="ABBRID0EPNCM" xlink:type="simple">ABL</abbrev>
                </td><td rowspan="1" colspan="1">3.916–5.979</td><td rowspan="1" colspan="1">5.035</td><td rowspan="1" colspan="1">4.760–5.772</td><td rowspan="1" colspan="1">5.129</td></tr><tr><td rowspan="1" colspan="5">
                  <bold>L.</bold> <italic><tp:taxon-name><tp:taxon-name-part taxon-name-part-type="genus" reg="Hyboptera">Hyboptera</tp:taxon-name-part> <tp:taxon-name-part taxon-name-part-type="species" reg="lucida">lucida</tp:taxon-name-part></tp:taxon-name></italic> Henry &amp; Erwin, sp. n.</td></tr><tr><td rowspan="2" colspan="1"/><td rowspan="1" colspan="2">
                  <bold>Males (N5)</bold>
                </td><td rowspan="1" colspan="2">
                  <bold>Females (N9)</bold>
                </td></tr><tr><td rowspan="1" colspan="1">
                  <bold>Range</bold>
                </td><td rowspan="1" colspan="1">
                  <bold>Mean</bold>
                </td><td rowspan="1" colspan="1">
                  <bold>Range</bold>
                </td><td rowspan="1" colspan="1">
                  <bold>Mean</bold>
                </td></tr><tr><td rowspan="1" colspan="1">Total Length (<abbrev xmlns:xlink="http://www.w3.org/1999/xlink" xlink:title="standardized body length" id="ABBRID0E6PCM" xlink:type="simple">SBL</abbrev>)</td><td rowspan="1" colspan="1">4.376–5.066</td><td rowspan="1" colspan="1">4.752</td><td rowspan="1" colspan="1">4.690–5.265</td><td rowspan="1" colspan="1">5.029</td></tr><tr><td rowspan="1" colspan="1">Maximum Width</td><td rowspan="1" colspan="1">2.362–3.218</td><td rowspan="1" colspan="1">2.849</td><td rowspan="1" colspan="1">2.820–3.248</td><td rowspan="1" colspan="1">3.054</td></tr><tr><td rowspan="1" colspan="1">Width of Head / Width of Left Elytron</td><td rowspan="1" colspan="1">0.845–0.976</td><td rowspan="1" colspan="1">0.887</td><td rowspan="1" colspan="1">0.828–0.957</td><td rowspan="1" colspan="1">0.883</td></tr><tr><td rowspan="1" colspan="1">Pronotum: Width (at widest part) / Length</td><td rowspan="1" colspan="1">1.713–1.924</td><td rowspan="1" colspan="1">1.84</td><td rowspan="1" colspan="1">1.742–1.981</td><td rowspan="1" colspan="1">1.88</td></tr><tr><td rowspan="1" colspan="1">Length of Pronotum / Length of Head</td><td rowspan="1" colspan="1">1.130–1.274</td><td rowspan="1" colspan="1">1.207</td><td rowspan="1" colspan="1">1.150–1.351</td><td rowspan="1" colspan="1">1.266</td></tr><tr><td rowspan="1" colspan="1">
                  <abbrev xmlns:xlink="http://www.w3.org/1999/xlink" xlink:title="apparent body length" id="ABBRID0EUSCM" xlink:type="simple">ABL</abbrev>
                </td><td rowspan="1" colspan="1">5.641–6.294</td><td rowspan="1" colspan="1">5.852</td><td rowspan="1" colspan="1">5.514–6.667</td><td rowspan="1" colspan="1">6.093</td></tr><tr><td rowspan="1" colspan="5">
                  <bold>M.</bold> <italic><tp:taxon-name><tp:taxon-name-part taxon-name-part-type="genus" reg="Hyboptera">Hyboptera</tp:taxon-name-part> <tp:taxon-name-part taxon-name-part-type="species" reg="tuberculata">tuberculata</tp:taxon-name-part></tp:taxon-name></italic> (Dejean)</td></tr><tr><td rowspan="2" colspan="1"/><td rowspan="1" colspan="2">
                  <bold>Males (N15)</bold>
                </td><td rowspan="1" colspan="2">
                  <bold>Females (N15)</bold>
                </td></tr><tr><td rowspan="1" colspan="1">
                  <bold>Range</bold>
                </td><td rowspan="1" colspan="1">
                  <bold>Mean</bold>
                </td><td rowspan="1" colspan="1">
                  <bold>Range</bold>
                </td><td rowspan="1" colspan="1">
                  <bold>Mean</bold>
                </td></tr><tr><td rowspan="1" colspan="1">Total Length (<abbrev xmlns:xlink="http://www.w3.org/1999/xlink" xlink:title="standardized body length" id="ABBRID0EEVCM" xlink:type="simple">SBL</abbrev>)</td><td rowspan="1" colspan="1">3.942–4.853</td><td rowspan="1" colspan="1">4.471</td><td rowspan="1" colspan="1">4.196–4.843</td><td rowspan="1" colspan="1">4.533</td></tr><tr><td rowspan="1" colspan="1">Maximum Width</td><td rowspan="1" colspan="1">2.178–2.928</td><td rowspan="1" colspan="1">2.609</td><td rowspan="1" colspan="1">2.206–3.116</td><td rowspan="1" colspan="1">2.689</td></tr><tr><td rowspan="1" colspan="1">Width of Head / Width of Left Elytron</td><td rowspan="1" colspan="1">0.819–1.058</td><td rowspan="1" colspan="1">0.899</td><td rowspan="1" colspan="1">0.839–1.029</td><td rowspan="1" colspan="1">0.893</td></tr><tr><td rowspan="1" colspan="1">Pronotum: Width (at widest part) / Length</td><td rowspan="1" colspan="1">1.731–2.223</td><td rowspan="1" colspan="1">1.876</td><td rowspan="1" colspan="1">1.726–1.993</td><td rowspan="1" colspan="1">1.859</td></tr><tr><td rowspan="1" colspan="1">Length of Pronotum / Length of Head</td><td rowspan="1" colspan="1">1.103–1.379</td><td rowspan="1" colspan="1">1.264</td><td rowspan="1" colspan="1">1.181–1.354</td><td rowspan="1" colspan="1">1.277</td></tr><tr><td rowspan="1" colspan="1">
                  <abbrev xmlns:xlink="http://www.w3.org/1999/xlink" xlink:title="apparent body length" id="ABBRID0EZXCM" xlink:type="simple">ABL</abbrev>
                </td><td rowspan="1" colspan="1">4.321–5.883</td><td rowspan="1" colspan="1">5.231</td><td rowspan="1" colspan="1">4.745–5.763</td><td rowspan="1" colspan="1">5.325</td></tr><tr><td rowspan="1" colspan="5">
                  <bold>N.</bold> <italic><tp:taxon-name><tp:taxon-name-part taxon-name-part-type="genus" reg="Hyboptera">Hyboptera</tp:taxon-name-part> <tp:taxon-name-part taxon-name-part-type="species" reg="verrucosa">verrucosa</tp:taxon-name-part></tp:taxon-name></italic> (Reiche)</td></tr><tr><td rowspan="2" colspan="1"/><td rowspan="1" colspan="2">
                  <bold>Males (N14)</bold>
                </td><td rowspan="1" colspan="2">
                  <bold>Females (N16)</bold>
                </td></tr><tr><td rowspan="1" colspan="1">
                  <bold>Range</bold>
                </td><td rowspan="1" colspan="1">
                  <bold>Mean</bold>
                </td><td rowspan="1" colspan="1">
                  <bold>Range</bold>
                </td><td rowspan="1" colspan="1">
                  <bold>Mean</bold>
                </td></tr><tr><td rowspan="1" colspan="1">Total Length (<abbrev xmlns:xlink="http://www.w3.org/1999/xlink" xlink:title="standardized body length" id="ABBRID0EJ1CM" xlink:type="simple">SBL</abbrev>)</td><td rowspan="1" colspan="1">3.824–4.587</td><td rowspan="1" colspan="1">4.203</td><td rowspan="1" colspan="1">3.793–4.898</td><td rowspan="1" colspan="1">4.417</td></tr><tr><td rowspan="1" colspan="1">Maximum Width</td><td rowspan="1" colspan="1">2.060–2.636</td><td rowspan="1" colspan="1">2.352</td><td rowspan="1" colspan="1">2.190–2.846</td><td rowspan="1" colspan="1">2.478</td></tr><tr><td rowspan="1" colspan="1">Width of Head / Width of Left Elytron</td><td rowspan="1" colspan="1">0.893–1.025</td><td rowspan="1" colspan="1">0.954</td><td rowspan="1" colspan="1">0.862–1.024</td><td rowspan="1" colspan="1">0.928</td></tr><tr><td rowspan="1" colspan="1">Pronotum: Width (at widest part) / Length</td><td rowspan="1" colspan="1">1.774–1.997</td><td rowspan="1" colspan="1">1.882</td><td rowspan="1" colspan="1">1.797–2.012</td><td rowspan="1" colspan="1">1.865</td></tr><tr><td rowspan="1" colspan="1">Length of Pronotum / Length of Head</td><td rowspan="1" colspan="1">1.186–1.359</td><td rowspan="1" colspan="1">1.269</td><td rowspan="1" colspan="1">1.185–1.398</td><td rowspan="1" colspan="1">1.268</td></tr><tr><td rowspan="1" colspan="1">
                  <abbrev xmlns:xlink="http://www.w3.org/1999/xlink" xlink:title="apparent body length" id="ABBRID0E53CM" xlink:type="simple">ABL</abbrev>
                </td><td rowspan="1" colspan="1">4.493–5.511</td><td rowspan="1" colspan="1">4.932</td><td rowspan="1" colspan="1">4.474–5.660</td><td rowspan="1" colspan="1">5.06</td></tr></tbody></table></table-wrap></app><fig id="F8" position="float" orientation="portrait"><label>Figure 8.</label><caption><p>Digital Photo-illustration, female reproductive system dorsal and ventral aspects. <italic><tp:taxon-name><tp:taxon-name-part taxon-name-part-type="genus" reg="Hyboptera">Hyboptera</tp:taxon-name-part> <tp:taxon-name-part taxon-name-part-type="species" reg="lucida">lucida</tp:taxon-name-part></tp:taxon-name></italic> Henry &amp; Erwin sp. n., ADP148100. Legend, bc, bursa copulatrix; sg, spermathecal gland; sgd, spermathecal gland duct; sp, spermatheca. Dorsal aspect; lt, laterotergite; gc1, gonocoxite 1; gc2, gonocoxite 2, des, dorsal ensiform seta, b, base of gonocoxite 2; bl, blade of gonocoxite 2. Scale line = 0.25 mm.</p></caption><graphic xmlns:xlink="http://www.w3.org/1999/xlink" xlink:href="zookeys-714-061-g008.jpg" position="float" orientation="portrait" xlink:type="simple" id="oo_166806.jpg"/></fig></tp:treatment-sec><ref-list><ref id="B2"><mixed-citation xmlns:xlink="http://www.w3.org/1999/xlink" xlink:type="simple">
          <person-group><name name-style="western"><surname>Chaudoir</surname><given-names>M de</given-names></name></person-group> (<year>1872</year>) <article-title>Monographie des callidides.</article-title> <source>Annales de la Sociéte´ Entomologique de Belgique</source> <volume>15</volume>: <fpage>97</fpage>–<lpage>204</lpage>.</mixed-citation></ref><ref id="B28"><mixed-citation xmlns:xlink="http://www.w3.org/1999/xlink" xlink:type="simple">
          <person-group><name name-style="western"><surname>Reichardt</surname><given-names>H</given-names></name></person-group> (<year>1971</year>) <article-title><tp:taxon-name><tp:taxon-name-part taxon-name-part-type="family">Carabidae</tp:taxon-name-part></tp:taxon-name> (<tp:taxon-name><tp:taxon-name-part taxon-name-part-type="order">Coleoptera</tp:taxon-name-part></tp:taxon-name>) neotropicais: Espécies Venezuelanas e formas relcionadas.</article-title> <source>Papéis Avulsos de Zoología</source> <volume>24</volume>(<issue>5</issue>): <fpage>73</fpage>–<lpage>91</lpage>.</mixed-citation></ref><ref id="B29"><mixed-citation xmlns:xlink="http://www.w3.org/1999/xlink" xlink:type="simple">
          <person-group><name name-style="western"><surname>Reichardt</surname><given-names>H</given-names></name></person-group> (<year>1973</year>) <article-title>A review of <italic><tp:taxon-name><tp:taxon-name-part taxon-name-part-type="genus">Hyboptera</tp:taxon-name-part></tp:taxon-name></italic> Chaoudoir (<tp:taxon-name><tp:taxon-name-part taxon-name-part-type="order">Coleoptera</tp:taxon-name-part></tp:taxon-name>, <tp:taxon-name><tp:taxon-name-part taxon-name-part-type="family">Carabidae</tp:taxon-name-part></tp:taxon-name>).</article-title> <source>Revista Brasileira de Entomologia</source> <volume>17</volume>(<issue>8</issue>): <fpage>47</fpage>–<lpage>55</lpage>.</mixed-citation></ref></ref-list></tp:taxon-treatment>
