# Supplementary material for: Hyboptera Chaudoir, 1872 of the Cryptobatida group of subtribe Agrina: A taxonomic revision with notes on their ways of life (Insecta, Coleoptera, Carabidae, Lebiini)
Source: Zookeys. 2017 Nov 7;(714):61–127. doi: 10.3897/zookeys.714.15113 (PMC5740477; doi:10.3897/zookeys.714.15113)
Supplement: XML Treatment for Hyboptera auxilidora [file zookeys.714.15113-treatment11.xml]

<!DOCTYPE tp:taxon-treatment
  PUBLIC "-//TaxonX//DTD Taxonomic Treatment Publishing DTD v0 20100105//EN" "tax-treatment-NSO.dtd">
<tp:taxon-treatment xmlns:tp="http://www.plazi.org/taxpub"><tp:treatment-meta><kwd-group><label>Taxon classification</label><kwd><named-content xmlns:xlink="http://www.w3.org/1999/xlink" content-type="kingdom">Animalia</named-content></kwd><kwd><named-content xmlns:xlink="http://www.w3.org/1999/xlink" content-type="order">Coleoptera</named-content></kwd><kwd><named-content xmlns:xlink="http://www.w3.org/1999/xlink" content-type="family"> Carabidae</named-content></kwd></kwd-group><mixed-citation publication-type="journal"><person-group><name><surname>Erwin</surname><given-names>Terry L.</given-names></name><name><surname>Henry</surname><given-names>Shasta C.</given-names></name></person-group><article-title>
          <italic><tp:taxon-name><tp:taxon-name-part taxon-name-part-type="genus" reg="Hyboptera">Hyboptera</tp:taxon-name-part></tp:taxon-name></italic> Chaudoir, 1872 of the Cryptobatida group of subtribe <tp:taxon-name><tp:taxon-name-part taxon-name-part-type="subtribe">Agrina</tp:taxon-name-part></tp:taxon-name>: A taxonomic revision with notes on their ways of life (<tp:taxon-name><tp:taxon-name-part taxon-name-part-type="class">Insecta</tp:taxon-name-part></tp:taxon-name>, <tp:taxon-name><tp:taxon-name-part taxon-name-part-type="order">Coleoptera</tp:taxon-name-part></tp:taxon-name>, <tp:taxon-name><tp:taxon-name-part taxon-name-part-type="family">Carabidae</tp:taxon-name-part></tp:taxon-name>, <tp:taxon-name><tp:taxon-name-part taxon-name-part-type="tribe">Lebiini</tp:taxon-name-part></tp:taxon-name>)</article-title><source>Zookeys</source><day>7</day><month>11</month><year>2017</year><volume>2017</volume><issue>714</issue><fpage>61</fpage><lpage>127</lpage><pub-id pub-id-type="doi">10.3897/zookeys.714.15113</pub-id></mixed-citation></tp:treatment-meta><tp:nomenclature><tp:taxon-name>
              <tp:taxon-name-part taxon-name-part-type="genus" reg="Hyboptera">Hyboptera</tp:taxon-name-part>
              <tp:taxon-name-part taxon-name-part-type="species" reg="auxilidora">auxilidora</tp:taxon-name-part>
            </tp:taxon-name><tp:taxon-authority>Erwin, 2004</tp:taxon-authority><xref ref-type="fig" rid="F6">Maria’s humps-backed beetle Figs 6B</xref><xref ref-type="fig" rid="F11">, 11</xref><tp:nomenclature-citation-list><tp:nomenclature-citation><tp:taxon-name>
                  <tp:taxon-name-part taxon-name-part-type="genus" reg="Hyboptera">Hyboptera</tp:taxon-name-part> <tp:taxon-name-part taxon-name-part-type="species" reg="auxilidora">auxilidora</tp:taxon-name-part></tp:taxon-name><comment>Erwin, 2004: 35.</comment></tp:nomenclature-citation></tp:nomenclature-citation-list></tp:nomenclature><tp:treatment-sec sec-type="Holotype" id="SECID0EZQCK"><title>Holotype.</title><p>Male. <bold>USA</bold>. Texas, Hidalgo County, nr. Mission, Bentson Rio Grande State Park, <named-content xmlns:xlink="http://www.w3.org/1999/xlink" content-type="dwc:verbatimCoordinates" xlink:type="simple"><named-content content-type="geo-json" specific-use="{&#34;type&#34;:&#34;Point&#34;,&#34;coordinates&#34;:[-98.385000,26.176000]}" id="NCID0EERCK" xlink:type="simple">26.176°N, 98.385°W</named-content></named-content>, 38m, 18 July 1981 (WE Steiner)(<named-content xmlns:xlink="http://www.w3.org/1999/xlink" content-type="dwc:institutional_code" xlink:type="simple">NMNH</named-content>: ADP007623).</p></tp:treatment-sec><tp:treatment-sec sec-type="Derivation of specific epithet" id="SECID0ENRCK"><title>Derivation of specific epithet.</title><p>The specific epithet, <italic>auxiliadora</italic>, is an eponym based on the middle name of María Auxiliadora Sanchez, who for many years was responsible for the welfare of participating visiting taxonomists at INBio and its facilities and who made life easy therein while we undertook our studies of the rich Costa Rican fauna and flora.</p></tp:treatment-sec><tp:treatment-sec sec-type="Proposed English vernacular name" id="SECID0EVRCK"><title>Proposed English vernacular name.</title><p>Maria’s humps-backed beetle.</p></tp:treatment-sec><tp:treatment-sec sec-type="diagnosis" id="SECID0E1RCK"><title>Diagnosis.</title><p>With the attributes of the genus and <italic><tp:taxon-name><tp:taxon-name-part taxon-name-part-type="species" reg="tuberculata">tuberculata</tp:taxon-name-part></tp:taxon-name></italic> species group as described above and adults with only dark non-metallic markings on the pronotal disc, venter substantially infuscated, pronotum with discal rugae etched at an angle aimed medio-posteriorly, or somewhat chaotically; elytron with sutural margin at apical sixth pale, not black, if brownish not contrasting with background color, and elytra just posterior to scutellum with a V-shaped pale area encompassing the sutures and first intervals. Elytron broad with markedly arcuate lateral margin.</p></tp:treatment-sec><tp:treatment-sec sec-type="description" id="SECID0EKSCK"><title>Description.</title><p>(Fig. <xref ref-type="fig" rid="F6">6B</xref>). <italic>Size</italic>: See Appendix <xref ref-type="app" rid="app1">1</xref>. Length (<abbrev xmlns:xlink="http://www.w3.org/1999/xlink" xlink:title="standardized body length" id="ABBRID0E1SCK" xlink:type="simple">SBL</abbrev>) long for genus, <abbrev xmlns:xlink="http://www.w3.org/1999/xlink" xlink:title="apparent body length" id="ABBRID0E5SCK" xlink:type="simple">ABL</abbrev> = 5.06–5.93 mm, <abbrev xmlns:xlink="http://www.w3.org/1999/xlink" xlink:title="standardized body length" id="ABBRID0ECTCK" xlink:type="simple">SBL</abbrev> = 4.39–4.98 mm, <abbrev xmlns:xlink="http://www.w3.org/1999/xlink" xlink:title="total width" id="ABBRID0EGTCK" xlink:type="simple">TW</abbrev> = 2.42–3.28 mm.</p><p>
              <italic>Color: See</italic> diagnosis, above.</p><p>
              <italic>Luster</italic>: Shiny, not metallic.</p><p>
              <italic>Microsculpture</italic>: Mostly isodiametric or stretched, shallowly impressed, cells somewhat stretched around elytral tubercles.</p><p>
              <italic>Head</italic>: Rugae moderately coarse, mostly chaotic. Eye markedly large, sub-hemispheric, evenly rounded anteriorly, subtly more prolonged posteriorly. Antenna short, barely reaching humerus. Labrum rectangulate, shallowly bilobed, anterior margin slightly emarginate. Neck transversely rugose.</p><p>
              <italic>Prothorax</italic>: Pronotum markedly broad, disc centrally depressed along midline with dense arcuate rugae directed anteriorly in apical half, posteriorly in posterior half of disc. Lateral margins broadly explanate and subtly produced at lateral seta, but not acute medially then straight to obtuse hind angle, base medially slightly produced and rounded posteriorly.</p><p>
              <italic>Pterothorax</italic>: Normal for <tp:taxon-name><tp:taxon-name-part taxon-name-part-type="subtribe">Agrina</tp:taxon-name-part></tp:taxon-name>, fully winged. Elytron interval 3 with 10 discal unisetiferous tubercles and interval 5 with 9(8) discal unisetiferous tubercles, interval 3 with one such tubercle near apex, other intervals moderately convex, side margin broadly explanate laterally at middle third. Elytron moderately broad and short, moderately narrower than the pronotum at the broadest part, apex truncate, slightly rounded with distal corner broadly and obtusely rounded, disc not significantly convex, basal third slightly depressed. All interneurs well-impressed.</p><p>
              <italic>Legs</italic>: Femur dorso-ventrally moderately depressed, tibia coequal in length, more depressed; tarsus less than half the length of the tibia, fourth tarsomere markedly bilobed and with tarsal pad of setae.</p><p>
              <italic>Abdomen</italic>: Sparsely setiferous; normal ambulatory setae on sterna 3–5; female with two pairs of ambulatory setae on sternum 6, medial pair of setae less than the length of lateral pair; males with only the lateral pair of longer setae.</p><p>
              <italic>Male genitalia</italic>: Phallus (see fig. 20 in Erwin, 2004) with ostium 1/4 length, catopic and apex short and evenly rounded, endophallus with flagellum, flagellum not barbed. Parameres asymmetric, right very small, left very large.</p><p>
              <italic>Female genitalia</italic>: Not investigated, likely similar to that of <italic><tp:taxon-name><tp:taxon-name-part taxon-name-part-type="genus" reg="Hyboptera">H.</tp:taxon-name-part> <tp:taxon-name-part taxon-name-part-type="species" reg="lucida">lucida</tp:taxon-name-part></tp:taxon-name></italic> (Fig. <xref ref-type="fig" rid="F8">8</xref>).</p></tp:treatment-sec><tp:treatment-sec sec-type="Dispersal potential" id="SECID0EKVCK"><title>Dispersal potential.</title><p>These beetles are macropterous and capable in flight. They are moderately swift and agile runners. Specimes have been collected from light traps (white and UV light) and Malaise traps.</p></tp:treatment-sec><tp:treatment-sec sec-type="Way of life" id="SECID0EPVCK"><title>Way of life.</title><p>Adults are found in July in lowlands (10–240 m.a.s.l.) in terra firme forests. The holotype was collected by W. Steiner from under bark of the tree <italic><tp:taxon-name><tp:taxon-name-part taxon-name-part-type="genus" reg="Celtis">Celtis</tp:taxon-name-part> <tp:taxon-name-part taxon-name-part-type="species" reg="levigata">levigata</tp:taxon-name-part></tp:taxon-name></italic> Willd. Vogt collected another individual from under the web tent of a psocid colony (<tp:taxon-name><tp:taxon-name-part taxon-name-part-type="order">Psocoptera</tp:taxon-name-part></tp:taxon-name>). Adults have been obtained in March, April, May, July, August, and September; hence they are active in both the dry and rainy seasons in the lowlands on both sides of the Cordillera Central.</p></tp:treatment-sec><tp:treatment-sec sec-type="material" id="SECID0EFWCK"><title>Other specimens examined.</title><p>
              <bold>Costa Rica</bold>, Guanacaste, P.N. Guanacaste, 30 km N Liberia, Finca Jenny, <named-content xmlns:xlink="http://www.w3.org/1999/xlink" content-type="dwc:verbatimCoordinates" xlink:type="simple"><named-content content-type="geo-json" specific-use="{&#34;type&#34;:&#34;Point&#34;,&#34;coordinates&#34;:[-85.573500,10.865500]}" id="NCID0EQWCK" xlink:type="simple">10.8655°N, 85.5735°W</named-content></named-content>, 240m, 14-21 August 1993 (E Araya)(<abbrev xmlns:xlink="http://www.w3.org/1999/xlink" content-type="institution" xlink:title="Instituto Nacional de Biodiversidad, Santo Domingo, Costa Rica" id="ABBRID0EVWCK" xlink:type="simple">INBIO</abbrev>: ADP007640, female); Limón, Rio Reventazon, Ebene, Hamburg Farm, <named-content xmlns:xlink="http://www.w3.org/1999/xlink" content-type="dwc:verbatimCoordinates" xlink:type="simple"><named-content content-type="geo-json" specific-use="{&#34;type&#34;:&#34;Point&#34;,&#34;coordinates&#34;:[-83.750600,10.414900]}" id="NCID0E4WCK" xlink:type="simple">10.4149°N, 83.7506°W</named-content></named-content>, 50m, 6 November 1925 (F Nevermann)(<named-content xmlns:xlink="http://www.w3.org/1999/xlink" content-type="dwc:institutional_code" xlink:type="simple">NMNH</named-content>: ADP007947, female); Puntarenas, P.N. Carara, Estación Quebrada Bonita, <named-content xmlns:xlink="http://www.w3.org/1999/xlink" content-type="dwc:verbatimCoordinates" xlink:type="simple"><named-content content-type="geo-json" specific-use="{&#34;type&#34;:&#34;Point&#34;,&#34;coordinates&#34;:[-84.612200,9.773700]}" id="NCID0EJXCK" xlink:type="simple">9.7737°N, 84.6122°W</named-content></named-content>, 100m, 17 March - 30 April ---- (P Campos)(<abbrev xmlns:xlink="http://www.w3.org/1999/xlink" content-type="institution" xlink:title="Instituto Nacional de Biodiversidad, Santo Domingo, Costa Rica" id="ABBRID0EOXCK" xlink:type="simple">INBIO</abbrev>: ADP007639, male). <bold>Honduras</bold>, Atlantida, Tela, <named-content xmlns:xlink="http://www.w3.org/1999/xlink" content-type="dwc:verbatimCoordinates" xlink:type="simple"><named-content content-type="geo-json" specific-use="{&#34;type&#34;:&#34;Point&#34;,&#34;coordinates&#34;:[-87.458000,15.719000]}" id="NCID0EYXCK" xlink:type="simple">15.719°N, 87.458°W</named-content></named-content>, 85m, 15 May 1995 (R Cave)(<named-content xmlns:xlink="http://www.w3.org/1999/xlink" content-type="dwc:institutional_code" xlink:type="simple">NMNH</named-content>: ADP135859, female). <bold>México</bold>, Veracruz, 3.58 km NE Catemaco, Lake Catemaco, 18.444 N, 95.078 W, 355m, 23 August 1967 (GE Ball, TL Erwin, et al.)(<named-content xmlns:xlink="http://www.w3.org/1999/xlink" content-type="dwc:institutional_code" xlink:type="simple">UASM</named-content>: ADP007621, female). <bold>Panamá</bold>, Canal Zone, Barro Colorado Nature Monument, Barro Colorado Island, Barro Colorado Research Station, Mess Hall, <named-content xmlns:xlink="http://www.w3.org/1999/xlink" content-type="dwc:verbatimCoordinates" xlink:type="simple"><named-content content-type="geo-json" specific-use="{&#34;type&#34;:&#34;Point&#34;,&#34;coordinates&#34;:[-79.836800,9.165200]}" id="NCID0ENYCK" xlink:type="simple">9.1652°N, 79.8368°W</named-content></named-content>, 70m, 19 February 1975 (TL Erwin, JL Lawrence)(<named-content xmlns:xlink="http://www.w3.org/1999/xlink" content-type="dwc:institutional_code" xlink:type="simple">NMNH</named-content>: ADP027570, male); Cocle, El Valle, <named-content xmlns:xlink="http://www.w3.org/1999/xlink" content-type="dwc:verbatimCoordinates" xlink:type="simple"><named-content content-type="geo-json" specific-use="{&#34;type&#34;:&#34;Point&#34;,&#34;coordinates&#34;:[-80.152000,8.603000]}" id="NCID0EZYCK" xlink:type="simple">8.603°N, 80.152°W</named-content></named-content>, 829m, 26 May 1983 (WE Steiner)(<named-content xmlns:xlink="http://www.w3.org/1999/xlink" content-type="dwc:institutional_code" xlink:type="simple">NMNH</named-content>: ADP135861, ADP135863, males, ADP135865, ADP005801, females). <bold>USA</bold>, Texas, southeast Hidalgo County, 1 December 1946 (GB Vogt)(<named-content xmlns:xlink="http://www.w3.org/1999/xlink" content-type="dwc:institutional_code" xlink:type="simple">NMNH</named-content>: ADP007638, female), Bentson Rio Grande State Park, Mission, <named-content xmlns:xlink="http://www.w3.org/1999/xlink" content-type="dwc:verbatimCoordinates" xlink:type="simple"><named-content content-type="geo-json" specific-use="{&#34;type&#34;:&#34;Point&#34;,&#34;coordinates&#34;:[-98.385000,26.176000]}" id="NCID0ELZCK" xlink:type="simple">26.176°N, 98.385°W</named-content></named-content>, 38m, 16 July 1975 (CA Triplehorn)(<named-content xmlns:xlink="http://www.w3.org/1999/xlink" content-type="dwc:institutional_code" xlink:type="simple">OSU</named-content>: ADP007622, female), Sabal Palm Grove Sanctuary, nr. Southmost, <named-content xmlns:xlink="http://www.w3.org/1999/xlink" content-type="dwc:verbatimCoordinates" xlink:type="simple"><named-content content-type="geo-json" specific-use="{&#34;type&#34;:&#34;Point&#34;,&#34;coordinates&#34;:[-97.424700,25.841900]}" id="NCID0EYZCK" xlink:type="simple">25.8419°N, 97.4247°W</named-content></named-content>, 8m, 1 May 1979 (R.Turnbow)(<named-content xmlns:xlink="http://www.w3.org/1999/xlink" content-type="dwc:institutional_code" xlink:type="simple">UASM</named-content>: ADP007620, male).</p></tp:treatment-sec><tp:treatment-sec sec-type="distribution" id="SECID0EC1CK"><title>Geographic distribution</title><p>(Fig. <xref ref-type="fig" rid="F11">11</xref>). This species is currently known only from the type locality and nearby areas in Texas, and from Panamá, and in between those extremes only from México, Honduras, and Costa Rica. It likely is to be found in other Central American countries with further sampling.</p><!--PageBreak--></tp:treatment-sec><tp:treatment-sec><!--Section generated to contain objects referenced in tp:taxon-treatment.--><fig id="F6" position="float" orientation="portrait"><label>Figure 6.</label><caption><p>Digital Photo-illustration. Habitus, dorsal aspect. <bold>A</bold> <italic><tp:taxon-name><tp:taxon-name-part taxon-name-part-type="genus" reg="Hyboptera">Hyboptera</tp:taxon-name-part> <tp:taxon-name-part taxon-name-part-type="species" reg="apollonia">apollonia</tp:taxon-name-part></tp:taxon-name></italic> Erwin, male, ADP007944 <bold>B</bold> <italic><tp:taxon-name><tp:taxon-name-part taxon-name-part-type="genus" reg="Hyboptera">Hyboptera</tp:taxon-name-part> <tp:taxon-name-part taxon-name-part-type="species" reg="auxilidora">auxilidora</tp:taxon-name-part></tp:taxon-name></italic> Erwin, male, ADP007622.</p></caption><graphic xmlns:xlink="http://www.w3.org/1999/xlink" xlink:href="zookeys-714-061-g006.jpg" position="float" orientation="portrait" xlink:type="simple" id="oo_166804.jpg"/></fig><fig id="F11" position="float" orientation="portrait"><label>Figure 11.</label><caption><p>Distribution map for known localities of <italic><tp:taxon-name><tp:taxon-name-part taxon-name-part-type="genus" reg="Hyboptera">Hyboptera</tp:taxon-name-part></tp:taxon-name></italic> species.</p></caption><graphic xmlns:xlink="http://www.w3.org/1999/xlink" xlink:href="zookeys-714-061-g011.jpg" position="float" orientation="portrait" xlink:type="simple" id="oo_166809.jpg"/></fig><app id="app1"><title>Appendix 1</title><p>Morphological measurements and ratios for adults of species of <italic><tp:taxon-name><tp:taxon-name-part taxon-name-part-type="genus" reg="Hyboptera">Hyboptera</tp:taxon-name-part></tp:taxon-name></italic> <xref ref-type="bibr" rid="B2">Chaudoir 1872</xref>. All values are in millimeters. Apparent body length (<abbrev xmlns:xlink="http://www.w3.org/1999/xlink" xlink:title="apparent body length" id="ABBRID0EXTAM" xlink:type="simple">ABL</abbrev>) is also provided in the descriptions. Means provided for ratios are “harmonic means.”</p><table-wrap id="T1" position="float" orientation="portrait"><table id="TID0ENAAK" rules="all"><tbody><tr><td rowspan="1" colspan="5">
                  <bold><italic><tp:taxon-name><tp:taxon-name-part taxon-name-part-type="species" reg="angulicollis">angulicollis</tp:taxon-name-part></tp:taxon-name></italic> specigroup</bold>
                </td></tr><tr><td rowspan="1" colspan="5">
                  <bold>A.</bold> <italic><tp:taxon-name><tp:taxon-name-part taxon-name-part-type="genus" reg="Hyboptera">Hyboptera</tp:taxon-name-part> <tp:taxon-name-part taxon-name-part-type="species" reg="angulicollis">angulicollis</tp:taxon-name-part></tp:taxon-name></italic> Chaudoir</td></tr><tr><td rowspan="2" colspan="1"/><td rowspan="1" colspan="2">
                  <bold>Males (N19)</bold>
                </td><td rowspan="1" colspan="2">
                  <bold>Females (11)</bold>
                </td></tr><tr><td rowspan="1" colspan="1">
                  <bold>Range</bold>
                </td><td rowspan="1" colspan="1">
                  <bold>Mean</bold>
                </td><td rowspan="1" colspan="1">
                  <bold>Range</bold>
                </td><td rowspan="1" colspan="1">
                  <bold>Mean</bold>
                </td></tr><tr><td rowspan="1" colspan="1">Total Length (<abbrev xmlns:xlink="http://www.w3.org/1999/xlink" xlink:title="standardized body length" id="ABBRID0EWWAM" xlink:type="simple">SBL</abbrev>)</td><td rowspan="1" colspan="1">3.344–6.958</td><td rowspan="1" colspan="1">3.695</td><td rowspan="1" colspan="1">3.353–4.148</td><td rowspan="1" colspan="1">3.724</td></tr><tr><td rowspan="1" colspan="1">Maximum Width</td><td rowspan="1" colspan="1">1.944–2.284</td><td rowspan="1" colspan="1">2.135</td><td rowspan="1" colspan="1">1.924–2.532</td><td rowspan="1" colspan="1">2.204</td></tr><tr><td rowspan="1" colspan="1">Width of Head / Width of Left Elytron</td><td rowspan="1" colspan="1">0.836–0.977</td><td rowspan="1" colspan="1">0.914</td><td rowspan="1" colspan="1">0.814–0.963</td><td rowspan="1" colspan="1">0.891</td></tr><tr><td rowspan="1" colspan="1">Pronotum: Width (at widest part) / Length</td><td rowspan="1" colspan="1">1.647–1.978</td><td rowspan="1" colspan="1">1.81</td><td rowspan="1" colspan="1">1.718–1.909</td><td rowspan="1" colspan="1">1.802</td></tr><tr><td rowspan="1" colspan="1">Length of Pronotum / Length of Head</td><td rowspan="1" colspan="1">1.256–1.495</td><td rowspan="1" colspan="1">1.364</td><td rowspan="1" colspan="1">1.279–1.515</td><td rowspan="1" colspan="1">1.381</td></tr><tr><td rowspan="1" colspan="1">
                  <abbrev xmlns:xlink="http://www.w3.org/1999/xlink" xlink:title="apparent body length" id="ABBRID0ELZAM" xlink:type="simple">ABL</abbrev>
                </td><td rowspan="1" colspan="1">3.943–4.800</td><td rowspan="1" colspan="1">4.296</td><td rowspan="1" colspan="1">4.015–4.795</td><td rowspan="1" colspan="1">4.377</td></tr><tr><td rowspan="1" colspan="5">
                  <bold>B.</bold> <italic><tp:taxon-name><tp:taxon-name-part taxon-name-part-type="genus" reg="Hyboptera">Hyboptera</tp:taxon-name-part> <tp:taxon-name-part taxon-name-part-type="species" reg="apollonia">apollonia</tp:taxon-name-part></tp:taxon-name></italic> Erwin</td></tr><tr><td rowspan="2" colspan="1"/><td rowspan="1" colspan="2">
                  <bold>Males (N2)</bold>
                </td><td rowspan="1" colspan="2">
                  <bold>Females (N6)</bold>
                </td></tr><tr><td rowspan="1" colspan="1">
                  <bold>Range</bold>
                </td><td rowspan="1" colspan="1">
                  <bold>Mean</bold>
                </td><td rowspan="1" colspan="1">
                  <bold>Range</bold>
                </td><td rowspan="1" colspan="1">
                  <bold>Mean</bold>
                </td></tr><tr><td rowspan="1" colspan="1">Total Length (<abbrev xmlns:xlink="http://www.w3.org/1999/xlink" xlink:title="standardized body length" id="ABBRID0E22AM" xlink:type="simple">SBL</abbrev>)</td><td rowspan="1" colspan="1">3.723–4.263</td><td rowspan="1" colspan="1">3.975</td><td rowspan="1" colspan="1">3.534–4.123</td><td rowspan="1" colspan="1">3.835</td></tr><tr><td rowspan="1" colspan="1">Maximum Width</td><td rowspan="1" colspan="1">2.168–2.502</td><td rowspan="1" colspan="1">2.327</td><td rowspan="1" colspan="1">2.098–2.574</td><td rowspan="1" colspan="1">2.3</td></tr><tr><td rowspan="1" colspan="1">Width of Head / Width of Left Elytron</td><td rowspan="1" colspan="1">0.889–0.927</td><td rowspan="1" colspan="1">0.908</td><td rowspan="1" colspan="1">0.810–0.914</td><td rowspan="1" colspan="1">0.888</td></tr><tr><td rowspan="1" colspan="1">Pronotum: Width (at widest part) / Length</td><td rowspan="1" colspan="1">1.703–1.714</td><td rowspan="1" colspan="1">1.709</td><td rowspan="1" colspan="1">1.799–1.955</td><td rowspan="1" colspan="1">1.861</td></tr><tr><td rowspan="1" colspan="1">Length of Pronotum / Length of Head</td><td rowspan="1" colspan="1">1.230–1.353</td><td rowspan="1" colspan="1">1.288</td><td rowspan="1" colspan="1">1.211–1.407</td><td rowspan="1" colspan="1">1.32</td></tr><tr><td rowspan="1" colspan="1">
                  <abbrev xmlns:xlink="http://www.w3.org/1999/xlink" xlink:title="apparent body length" id="ABBRID0EQ5AM" xlink:type="simple">ABL</abbrev>
                </td><td rowspan="1" colspan="1">4.534–5.144</td><td rowspan="1" colspan="1">4.82</td><td rowspan="1" colspan="1">4.199–5.067</td><td rowspan="1" colspan="1">4.566</td></tr><tr><td rowspan="1" colspan="5">
                  <bold>C.</bold> <italic><tp:taxon-name><tp:taxon-name-part taxon-name-part-type="genus" reg="Hyboptera">Hyboptera</tp:taxon-name-part> <tp:taxon-name-part taxon-name-part-type="species" reg="biolat">biolat</tp:taxon-name-part></tp:taxon-name></italic> Erwin &amp; Henry, sp. n.</td></tr><tr><td rowspan="2" colspan="1"/><td rowspan="1" colspan="2">
                  <bold>Males (N9)</bold>
                </td><td rowspan="1" colspan="2">
                  <bold>Females (N2)</bold>
                </td></tr><tr><td rowspan="1" colspan="1">
                  <bold>Range</bold>
                </td><td rowspan="1" colspan="1">
                  <bold>Mean</bold>
                </td><td rowspan="1" colspan="1">
                  <bold>Range</bold>
                </td><td rowspan="1" colspan="1">
                  <bold>Mean</bold>
                </td></tr><tr><td rowspan="1" colspan="1">Total Length (<abbrev xmlns:xlink="http://www.w3.org/1999/xlink" xlink:title="standardized body length" id="ABBRID0EABBM" xlink:type="simple">SBL</abbrev>)</td><td rowspan="1" colspan="1">3.159–3.744</td><td rowspan="1" colspan="1">3.458</td><td rowspan="1" colspan="1">3.207–3.482</td><td rowspan="1" colspan="1">3.339</td></tr><tr><td rowspan="1" colspan="1">Maximum Width</td><td rowspan="1" colspan="1">1.728–2.328</td><td rowspan="1" colspan="1">1.981</td><td rowspan="1" colspan="1">1.676–1.996</td><td rowspan="1" colspan="1">1.822</td></tr><tr><td rowspan="1" colspan="1">Width of Head / Width of Left Elytron</td><td rowspan="1" colspan="1">0.832–0.996</td><td rowspan="1" colspan="1">0.937</td><td rowspan="1" colspan="1">0.964–1.058</td><td rowspan="1" colspan="1">1.009</td></tr><tr><td rowspan="1" colspan="1">Pronotum: Width (at widest part) / Length</td><td rowspan="1" colspan="1">1.738–1.965</td><td rowspan="1" colspan="1">1.85</td><td rowspan="1" colspan="1">1.793–1.943</td><td rowspan="1" colspan="1">1.865</td></tr><tr><td rowspan="1" colspan="1">Length of Pronotum / Length of Head</td><td rowspan="1" colspan="1">1.300–1.429</td><td rowspan="1" colspan="1">1.345</td><td rowspan="1" colspan="1">1.396–1.518</td><td rowspan="1" colspan="1">1.455</td></tr><tr><td rowspan="1" colspan="1">
                  <abbrev xmlns:xlink="http://www.w3.org/1999/xlink" xlink:title="apparent body length" id="ABBRID0EVDBM" xlink:type="simple">ABL</abbrev>
                </td><td rowspan="1" colspan="1">3.714–4.166</td><td rowspan="1" colspan="1">3.969</td><td rowspan="1" colspan="1">3.638–3.855</td><td rowspan="1" colspan="1">3.743</td></tr><tr><td rowspan="1" colspan="5">
                  <bold>D.</bold> <italic><tp:taxon-name><tp:taxon-name-part taxon-name-part-type="genus" reg="Hyboptera">Hyboptera</tp:taxon-name-part> <tp:taxon-name-part taxon-name-part-type="species" reg="vestiverdis">vestiverdis</tp:taxon-name-part></tp:taxon-name></italic> Henry &amp; Erwin, sp. n.</td></tr><tr><td rowspan="2" colspan="1"/><td rowspan="1" colspan="2">
                  <bold>Males (N15)</bold>
                </td><td rowspan="1" colspan="2">
                  <bold>Females (N15)</bold>
                </td></tr><tr><td rowspan="1" colspan="1">
                  <bold>Range</bold>
                </td><td rowspan="1" colspan="1">
                  <bold>Mean</bold>
                </td><td rowspan="1" colspan="1">
                  <bold>Range</bold>
                </td><td rowspan="1" colspan="1">
                  <bold>Mean</bold>
                </td></tr><tr><td rowspan="1" colspan="1">Total Length (<abbrev xmlns:xlink="http://www.w3.org/1999/xlink" xlink:title="standardized body length" id="ABBRID0EFGBM" xlink:type="simple">SBL</abbrev>)</td><td rowspan="1" colspan="1">3.339–3.992</td><td rowspan="1" colspan="1">3.611</td><td rowspan="1" colspan="1">3.135–3.956</td><td rowspan="1" colspan="1">3.65</td></tr><tr><td rowspan="1" colspan="1">Maximum Width</td><td rowspan="1" colspan="1">1.896–2.548</td><td rowspan="1" colspan="1">2.115</td><td rowspan="1" colspan="1">1.826–2.428</td><td rowspan="1" colspan="1">2.127</td></tr><tr><td rowspan="1" colspan="1">Width of Head / Width of Left Elytron</td><td rowspan="1" colspan="1">0.834–1.016</td><td rowspan="1" colspan="1">0.93</td><td rowspan="1" colspan="1">0.845–0.983</td><td rowspan="1" colspan="1">0.924</td></tr><tr><td rowspan="1" colspan="1">Pronotum: Width (at widest part) / Length</td><td rowspan="1" colspan="1">1.698–2.003</td><td rowspan="1" colspan="1">1.861</td><td rowspan="1" colspan="1">1.680–1.993</td><td rowspan="1" colspan="1">1.82</td></tr><tr><td rowspan="1" colspan="1">Length of Pronotum / Length of Head</td><td rowspan="1" colspan="1">1.225–1.533</td><td rowspan="1" colspan="1">1.354</td><td rowspan="1" colspan="1">1.284–1.519</td><td rowspan="1" colspan="1">1.389</td></tr><tr><td rowspan="1" colspan="1">
                  <abbrev xmlns:xlink="http://www.w3.org/1999/xlink" xlink:title="apparent body length" id="ABBRID0E1IBM" xlink:type="simple">ABL</abbrev>
                </td><td rowspan="1" colspan="1">3.958–4.623</td><td rowspan="1" colspan="1">4.272</td><td rowspan="1" colspan="1">3.461–4.550</td><td rowspan="1" colspan="1">4.201</td></tr><tr><td rowspan="1" colspan="5">
                  <bold>E.</bold> <italic><tp:taxon-name><tp:taxon-name-part taxon-name-part-type="genus" reg="Hyboptera">Hyboptera</tp:taxon-name-part> <tp:taxon-name-part taxon-name-part-type="species" reg="scheelea">scheelea</tp:taxon-name-part></tp:taxon-name></italic> Erwin &amp; Henry, sp. n.</td></tr><tr><td rowspan="2" colspan="1"/><td rowspan="1" colspan="2">
                  <bold>Males (N0)</bold>
                </td><td rowspan="1" colspan="2">
                  <bold>Females (N1)</bold>
                </td></tr><tr><td rowspan="1" colspan="1">
                  <bold>Range</bold>
                </td><td rowspan="1" colspan="1">
                  <bold>Mean</bold>
                </td><td rowspan="1" colspan="1">
                  <bold>Range</bold>
                </td><td rowspan="1" colspan="1">
                  <bold>Mean</bold>
                </td></tr><tr><td rowspan="1" colspan="1">Total Length (<abbrev xmlns:xlink="http://www.w3.org/1999/xlink" xlink:title="standardized body length" id="ABBRID0EKLBM" xlink:type="simple">SBL</abbrev>)</td><td rowspan="1" colspan="1"/><td rowspan="1" colspan="1"/><td rowspan="1" colspan="1"/><td rowspan="1" colspan="1">3.683</td></tr><tr><td rowspan="1" colspan="1">Maximum Width</td><td rowspan="1" colspan="1"/><td rowspan="1" colspan="1"/><td rowspan="1" colspan="1"/><td rowspan="1" colspan="1">2.1</td></tr><tr><td rowspan="1" colspan="1">Width of Head / Width of Left Elytron</td><td rowspan="1" colspan="1"/><td rowspan="1" colspan="1"/><td rowspan="1" colspan="1"/><td rowspan="1" colspan="1">0.956</td></tr><tr><td rowspan="1" colspan="1">Pronotum: Width (at widest part) / Length</td><td rowspan="1" colspan="1"/><td rowspan="1" colspan="1"/><td rowspan="1" colspan="1"/><td rowspan="1" colspan="1">1.921</td></tr><tr><td rowspan="1" colspan="1">Length of Pronotum / Length of Head</td><td rowspan="1" colspan="1"/><td rowspan="1" colspan="1"/><td rowspan="1" colspan="1"/><td rowspan="1" colspan="1">1.306</td></tr><tr><td rowspan="1" colspan="1">
                  <abbrev xmlns:xlink="http://www.w3.org/1999/xlink" xlink:title="apparent body length" id="ABBRID0E6NBM" xlink:type="simple">ABL</abbrev>
                </td><td rowspan="1" colspan="1"/><td rowspan="1" colspan="1"/><td rowspan="1" colspan="1"/><td rowspan="1" colspan="1">4.544</td></tr><tr><td rowspan="1" colspan="5">
                  <bold>F.</bold> <italic><tp:taxon-name><tp:taxon-name-part taxon-name-part-type="genus" reg="Hyboptera">Hyboptera</tp:taxon-name-part> <tp:taxon-name-part taxon-name-part-type="species" reg="shasta">shasta</tp:taxon-name-part></tp:taxon-name></italic> Erwin, sp. n.</td></tr><tr><td rowspan="2" colspan="1"/><td rowspan="1" colspan="2">
                  <bold>Males (N1)</bold>
                </td><td rowspan="1" colspan="2">
                  <bold>Females (N0)</bold>
                </td></tr><tr><td rowspan="1" colspan="1">
                  <bold>Range</bold>
                </td><td rowspan="1" colspan="1">
                  <bold>Mean</bold>
                </td><td rowspan="1" colspan="1">
                  <bold>Range</bold>
                </td><td rowspan="1" colspan="1">
                  <bold>Mean</bold>
                </td></tr><tr><td rowspan="1" colspan="1">Total Length (<abbrev xmlns:xlink="http://www.w3.org/1999/xlink" xlink:title="standardized body length" id="ABBRID0EPQBM" xlink:type="simple">SBL</abbrev>)</td><td rowspan="1" colspan="1"/><td rowspan="1" colspan="1">3.885</td><td rowspan="1" colspan="1"/><td rowspan="1" colspan="1"/></tr><tr><td rowspan="1" colspan="1">Maximum Width</td><td rowspan="1" colspan="1"/><td rowspan="1" colspan="1">2.174</td><td rowspan="1" colspan="1"/><td rowspan="1" colspan="1"/></tr><tr><td rowspan="1" colspan="1">Width of Head / Width of Left Elytron</td><td rowspan="1" colspan="1"/><td rowspan="1" colspan="1">0.966</td><td rowspan="1" colspan="1"/><td rowspan="1" colspan="1"/></tr><tr><td rowspan="1" colspan="1">Pronotum: Width (at widest part) / Length</td><td rowspan="1" colspan="1"/><td rowspan="1" colspan="1">1.873</td><td rowspan="1" colspan="1"/><td rowspan="1" colspan="1"/></tr><tr><td rowspan="1" colspan="1">Length of Pronotum / Length of Head</td><td rowspan="1" colspan="1"/><td rowspan="1" colspan="1">1.361</td><td rowspan="1" colspan="1"/><td rowspan="1" colspan="1"/></tr><tr><td rowspan="1" colspan="1">
                  <abbrev xmlns:xlink="http://www.w3.org/1999/xlink" xlink:title="apparent body length" id="ABBRID0EETBM" xlink:type="simple">ABL</abbrev>
                </td><td rowspan="1" colspan="1"/><td rowspan="1" colspan="1">4.819</td><td rowspan="1" colspan="1"/><td rowspan="1" colspan="1"/></tr><tr><td rowspan="1" colspan="5">
                  <bold>G.</bold> <italic><tp:taxon-name><tp:taxon-name-part taxon-name-part-type="genus" reg="Hyboptera">Hyboptera</tp:taxon-name-part> <tp:taxon-name-part taxon-name-part-type="species" reg="tepui">tepui</tp:taxon-name-part></tp:taxon-name></italic> Erwin &amp; Henry, sp. n.</td></tr><tr><td rowspan="2" colspan="1"/><td rowspan="1" colspan="2">
                  <bold>Males (N0)</bold>
                </td><td rowspan="1" colspan="2">
                  <bold>Females (N1)</bold>
                </td></tr><tr><td rowspan="1" colspan="1">
                  <bold>Range</bold>
                </td><td rowspan="1" colspan="1">
                  <bold>Mean</bold>
                </td><td rowspan="1" colspan="1">
                  <bold>Range</bold>
                </td><td rowspan="1" colspan="1">
                  <bold>Mean</bold>
                </td></tr><tr><td rowspan="1" colspan="1">Total Length (<abbrev xmlns:xlink="http://www.w3.org/1999/xlink" xlink:title="standardized body length" id="ABBRID0EUVBM" xlink:type="simple">SBL</abbrev>)</td><td rowspan="1" colspan="1"/><td rowspan="1" colspan="1"/><td rowspan="1" colspan="1"/><td rowspan="1" colspan="1">4.289</td></tr><tr><td rowspan="1" colspan="1">Maximum Width</td><td rowspan="1" colspan="1"/><td rowspan="1" colspan="1"/><td rowspan="1" colspan="1"/><td rowspan="1" colspan="1">2.458</td></tr><tr><td rowspan="1" colspan="1">Width of Head / Width of Left Elytron</td><td rowspan="1" colspan="1"/><td rowspan="1" colspan="1"/><td rowspan="1" colspan="1"/><td rowspan="1" colspan="1">0.878</td></tr><tr><td rowspan="1" colspan="1">Pronotum: Width (at widest part) / Length</td><td rowspan="1" colspan="1"/><td rowspan="1" colspan="1"/><td rowspan="1" colspan="1"/><td rowspan="1" colspan="1">1.741</td></tr><tr><td rowspan="1" colspan="1">Length of Pronotum / Length of Head</td><td rowspan="1" colspan="1"/><td rowspan="1" colspan="1"/><td rowspan="1" colspan="1"/><td rowspan="1" colspan="1">1.309</td></tr><tr><td rowspan="1" colspan="1">
                  <abbrev xmlns:xlink="http://www.w3.org/1999/xlink" xlink:title="apparent body length" id="ABBRID0EJYBM" xlink:type="simple">ABL</abbrev>
                </td><td rowspan="1" colspan="1"/><td rowspan="1" colspan="1"/><td rowspan="1" colspan="1"/><td rowspan="1" colspan="1">5.155</td></tr><tr><td rowspan="1" colspan="5">
                  <bold>H.</bold> <italic><tp:taxon-name><tp:taxon-name-part taxon-name-part-type="genus" reg="Hyboptera">Hyboptera</tp:taxon-name-part> <tp:taxon-name-part taxon-name-part-type="species" reg="tiputini">tiputini</tp:taxon-name-part></tp:taxon-name></italic> Erwin &amp; Henry, sp. n.</td></tr><tr><td rowspan="2" colspan="1"/><td rowspan="1" colspan="2">
                  <bold>Males (N15)</bold>
                </td><td rowspan="1" colspan="2">
                  <bold>Females (N15)</bold>
                </td></tr><tr><td rowspan="1" colspan="1">
                  <bold>Range</bold>
                </td><td rowspan="1" colspan="1">
                  <bold>Mean</bold>
                </td><td rowspan="1" colspan="1">
                  <bold>Range</bold>
                </td><td rowspan="1" colspan="1">
                  <bold>Mean</bold>
                </td></tr><tr><td rowspan="1" colspan="1">Total Length (<abbrev xmlns:xlink="http://www.w3.org/1999/xlink" xlink:title="standardized body length" id="ABBRID0EZ1BM" xlink:type="simple">SBL</abbrev>)</td><td rowspan="1" colspan="1">3.331–4.421</td><td rowspan="1" colspan="1">4.017</td><td rowspan="1" colspan="1">3.511–4.724</td><td rowspan="1" colspan="1">4.166</td></tr><tr><td rowspan="1" colspan="1">Maximum Width</td><td rowspan="1" colspan="1">2.008–2.924</td><td rowspan="1" colspan="1">2.363</td><td rowspan="1" colspan="1">1.868–2.902</td><td rowspan="1" colspan="1">2.432</td></tr><tr><td rowspan="1" colspan="1">Width of Head / Width of Left Elytron</td><td rowspan="1" colspan="1">0.796–0.987</td><td rowspan="1" colspan="1">0.897</td><td rowspan="1" colspan="1">0.819–1.017</td><td rowspan="1" colspan="1">0.899</td></tr><tr><td rowspan="1" colspan="1">Pronotum: Width (at widest part) / Length</td><td rowspan="1" colspan="1">1.699–2.076</td><td rowspan="1" colspan="1">1.823</td><td rowspan="1" colspan="1">1.688–1.936</td><td rowspan="1" colspan="1">1.812</td></tr><tr><td rowspan="1" colspan="1">Length of Pronotum / Length of Head</td><td rowspan="1" colspan="1">1.293–1.517</td><td rowspan="1" colspan="1">1.373</td><td rowspan="1" colspan="1">1.299–1.476</td><td rowspan="1" colspan="1">1.367</td></tr><tr><td rowspan="1" colspan="1">
                  <abbrev xmlns:xlink="http://www.w3.org/1999/xlink" xlink:title="apparent body length" id="ABBRID0EO4BM" xlink:type="simple">ABL</abbrev>
                </td><td rowspan="1" colspan="1">4.241–5.301</td><td rowspan="1" colspan="1">4.819</td><td rowspan="1" colspan="1">4.211–5.640</td><td rowspan="1" colspan="1">4.965</td></tr><tr><td rowspan="1" colspan="5">
                  <bold>I.</bold> <italic><tp:taxon-name><tp:taxon-name-part taxon-name-part-type="genus" reg="Hyboptera">Hyboptera</tp:taxon-name-part> <tp:taxon-name-part taxon-name-part-type="species" reg="viridivittis">viridivittis</tp:taxon-name-part></tp:taxon-name></italic> Chaudoir</td></tr><tr><td rowspan="2" colspan="1"/><td rowspan="1" colspan="2">
                  <bold>Males (N3)</bold>
                </td><td rowspan="1" colspan="2">
                  <bold>Females (N5)</bold>
                </td></tr><tr><td rowspan="1" colspan="1">
                  <bold>Range</bold>
                </td><td rowspan="1" colspan="1">
                  <bold>Mean</bold>
                </td><td rowspan="1" colspan="1">
                  <bold>Range</bold>
                </td><td rowspan="1" colspan="1">
                  <bold>Mean</bold>
                </td></tr><tr><td rowspan="1" colspan="1">Total Length (<abbrev xmlns:xlink="http://www.w3.org/1999/xlink" xlink:title="standardized body length" id="ABBRID0E56BM" xlink:type="simple">SBL</abbrev>)</td><td rowspan="1" colspan="1">3.785–4.052</td><td rowspan="1" colspan="1">3.933</td><td rowspan="1" colspan="1">3.759–4.167</td><td rowspan="1" colspan="1">4.003</td></tr><tr><td rowspan="1" colspan="1">Maximum Width</td><td rowspan="1" colspan="1">2.34–2.458</td><td rowspan="1" colspan="1">2.399</td><td rowspan="1" colspan="1">2.184–2.586</td><td rowspan="1" colspan="1">2.374</td></tr><tr><td rowspan="1" colspan="1">Width of Head / Width of Left Elytron</td><td rowspan="1" colspan="1">0.841–0.892</td><td rowspan="1" colspan="1">0.871</td><td rowspan="1" colspan="1">0.842–0.922</td><td rowspan="1" colspan="1">0.893</td></tr><tr><td rowspan="1" colspan="1">Pronotum: Width (at widest part) / Length</td><td rowspan="1" colspan="1">1.729–1.853</td><td rowspan="1" colspan="1">1.798</td><td rowspan="1" colspan="1">1.765–1.930</td><td rowspan="1" colspan="1">1.84</td></tr><tr><td rowspan="1" colspan="1">Length of Pronotum / Length of Head</td><td rowspan="1" colspan="1">1.262–1.517</td><td rowspan="1" colspan="1">1.355</td><td rowspan="1" colspan="1">1.199–1.316</td><td rowspan="1" colspan="1">1.278</td></tr><tr><td rowspan="1" colspan="1">
                  <abbrev xmlns:xlink="http://www.w3.org/1999/xlink" xlink:title="apparent body length" id="ABBRID0ETCCM" xlink:type="simple">ABL</abbrev>
                </td><td rowspan="1" colspan="1">4.787–5.089</td><td rowspan="1" colspan="1">4.934</td><td rowspan="1" colspan="1">4.646–5.272</td><td rowspan="1" colspan="1">5.003</td></tr><tr><td rowspan="1" colspan="5">
                  <bold><italic><tp:taxon-name><tp:taxon-name-part taxon-name-part-type="species" reg="tuberculata">tuberculata</tp:taxon-name-part></tp:taxon-name></italic> species group</bold>
                </td></tr><tr><td rowspan="1" colspan="5">
                  <bold>J.</bold> <italic><tp:taxon-name><tp:taxon-name-part taxon-name-part-type="genus" reg="Hyboptera">Hyboptera</tp:taxon-name-part> <tp:taxon-name-part taxon-name-part-type="species" reg="auxilidora">auxilidora</tp:taxon-name-part></tp:taxon-name></italic> Erwin</td></tr><tr><td rowspan="2" colspan="1"/><td rowspan="1" colspan="2">
                  <bold>Males (N6)</bold>
                </td><td rowspan="1" colspan="2">
                  <bold>Females (N6)</bold>
                </td></tr><tr><td rowspan="1" colspan="1">
                  <bold>Range</bold>
                </td><td rowspan="1" colspan="1">
                  <bold>Mean</bold>
                </td><td rowspan="1" colspan="1">
                  <bold>Range</bold>
                </td><td rowspan="1" colspan="1">
                  <bold>Mean</bold>
                </td></tr><tr><td rowspan="1" colspan="1">Total Length (<abbrev xmlns:xlink="http://www.w3.org/1999/xlink" xlink:title="standardized body length" id="ABBRID0EVFCM" xlink:type="simple">SBL</abbrev>)</td><td rowspan="1" colspan="1">4.389–4.938</td><td rowspan="1" colspan="1">4.654</td><td rowspan="1" colspan="1">4.408–4.983</td><td rowspan="1" colspan="1">4.755</td></tr><tr><td rowspan="1" colspan="1">Maximum Width</td><td rowspan="1" colspan="1">2.42–3.28</td><td rowspan="1" colspan="1">2.77</td><td rowspan="1" colspan="1">2.524–2.922</td><td rowspan="1" colspan="1">2.726</td></tr><tr><td rowspan="1" colspan="1">Width of Head / Width of Left Elytron</td><td rowspan="1" colspan="1">0.727–0.980</td><td rowspan="1" colspan="1">0.88</td><td rowspan="1" colspan="1">0.875–0.936</td><td rowspan="1" colspan="1">0.906</td></tr><tr><td rowspan="1" colspan="1">Pronotum: Width (at widest part) / Length</td><td rowspan="1" colspan="1">1.774–1.988</td><td rowspan="1" colspan="1">1.881</td><td rowspan="1" colspan="1">1.743–2.019</td><td rowspan="1" colspan="1">1.868</td></tr><tr><td rowspan="1" colspan="1">Length of Pronotum / Length of Head</td><td rowspan="1" colspan="1">1.208–1.297</td><td rowspan="1" colspan="1">1.252</td><td rowspan="1" colspan="1">1.243–1.573</td><td rowspan="1" colspan="1">1.361</td></tr><tr><td rowspan="1" colspan="1">
                  <abbrev xmlns:xlink="http://www.w3.org/1999/xlink" xlink:title="apparent body length" id="ABBRID0EKICM" xlink:type="simple">ABL</abbrev>
                </td><td rowspan="1" colspan="1">5.058–5.923</td><td rowspan="1" colspan="1">5.483</td><td rowspan="1" colspan="1">5.265–5.925</td><td rowspan="1" colspan="1">5.539</td></tr><tr><td rowspan="1" colspan="5">
                  <bold>K.</bold> <italic><tp:taxon-name><tp:taxon-name-part taxon-name-part-type="genus" reg="Hyboptera">Hyboptera</tp:taxon-name-part> <tp:taxon-name-part taxon-name-part-type="species" reg="dilutior">dilutior</tp:taxon-name-part></tp:taxon-name></italic> Oberthür</td></tr><tr><td rowspan="2" colspan="1"/><td rowspan="1" colspan="2">
                  <bold>Males (N15)</bold>
                </td><td rowspan="1" colspan="2">
                  <bold>Females (N15)</bold>
                </td></tr><tr><td rowspan="1" colspan="1">
                  <bold>Range</bold>
                </td><td rowspan="1" colspan="1">
                  <bold>Mean</bold>
                </td><td rowspan="1" colspan="1">
                  <bold>Range</bold>
                </td><td rowspan="1" colspan="1">
                  <bold>Mean</bold>
                </td></tr><tr><td rowspan="1" colspan="1">Total Length (<abbrev xmlns:xlink="http://www.w3.org/1999/xlink" xlink:title="standardized body length" id="ABBRID0E1KCM" xlink:type="simple">SBL</abbrev>)</td><td rowspan="1" colspan="1">3.545–4.665</td><td rowspan="1" colspan="1">4.256</td><td rowspan="1" colspan="1">3.888–4.559</td><td rowspan="1" colspan="1">4.339</td></tr><tr><td rowspan="1" colspan="1">Maximum Width</td><td rowspan="1" colspan="1">1.952–2.772</td><td rowspan="1" colspan="1">2.416</td><td rowspan="1" colspan="1">2.708–3.208</td><td rowspan="1" colspan="1">3.024</td></tr><tr><td rowspan="1" colspan="1">Width of Head / Width of Left Elytron</td><td rowspan="1" colspan="1">0.909–1.012</td><td rowspan="1" colspan="1">0.959</td><td rowspan="1" colspan="1">0.743–0.850</td><td rowspan="1" colspan="1">0.786</td></tr><tr><td rowspan="1" colspan="1">Pronotum: Width (at widest part) / Length</td><td rowspan="1" colspan="1">1.709–1.925</td><td rowspan="1" colspan="1">1.811</td><td rowspan="1" colspan="1">1.701–2.003</td><td rowspan="1" colspan="1">1.827</td></tr><tr><td rowspan="1" colspan="1">Length of Pronotum / Length of Head</td><td rowspan="1" colspan="1">1.236–1.403</td><td rowspan="1" colspan="1">1.333</td><td rowspan="1" colspan="1">1.210–1.350</td><td rowspan="1" colspan="1">1.292</td></tr><tr><td rowspan="1" colspan="1">
                  <abbrev xmlns:xlink="http://www.w3.org/1999/xlink" xlink:title="apparent body length" id="ABBRID0EPNCM" xlink:type="simple">ABL</abbrev>
                </td><td rowspan="1" colspan="1">3.916–5.979</td><td rowspan="1" colspan="1">5.035</td><td rowspan="1" colspan="1">4.760–5.772</td><td rowspan="1" colspan="1">5.129</td></tr><tr><td rowspan="1" colspan="5">
                  <bold>L.</bold> <italic><tp:taxon-name><tp:taxon-name-part taxon-name-part-type="genus" reg="Hyboptera">Hyboptera</tp:taxon-name-part> <tp:taxon-name-part taxon-name-part-type="species" reg="lucida">lucida</tp:taxon-name-part></tp:taxon-name></italic> Henry &amp; Erwin, sp. n.</td></tr><tr><td rowspan="2" colspan="1"/><td rowspan="1" colspan="2">
                  <bold>Males (N5)</bold>
                </td><td rowspan="1" colspan="2">
                  <bold>Females (N9)</bold>
                </td></tr><tr><td rowspan="1" colspan="1">
                  <bold>Range</bold>
                </td><td rowspan="1" colspan="1">
                  <bold>Mean</bold>
                </td><td rowspan="1" colspan="1">
                  <bold>Range</bold>
                </td><td rowspan="1" colspan="1">
                  <bold>Mean</bold>
                </td></tr><tr><td rowspan="1" colspan="1">Total Length (<abbrev xmlns:xlink="http://www.w3.org/1999/xlink" xlink:title="standardized body length" id="ABBRID0E6PCM" xlink:type="simple">SBL</abbrev>)</td><td rowspan="1" colspan="1">4.376–5.066</td><td rowspan="1" colspan="1">4.752</td><td rowspan="1" colspan="1">4.690–5.265</td><td rowspan="1" colspan="1">5.029</td></tr><tr><td rowspan="1" colspan="1">Maximum Width</td><td rowspan="1" colspan="1">2.362–3.218</td><td rowspan="1" colspan="1">2.849</td><td rowspan="1" colspan="1">2.820–3.248</td><td rowspan="1" colspan="1">3.054</td></tr><tr><td rowspan="1" colspan="1">Width of Head / Width of Left Elytron</td><td rowspan="1" colspan="1">0.845–0.976</td><td rowspan="1" colspan="1">0.887</td><td rowspan="1" colspan="1">0.828–0.957</td><td rowspan="1" colspan="1">0.883</td></tr><tr><td rowspan="1" colspan="1">Pronotum: Width (at widest part) / Length</td><td rowspan="1" colspan="1">1.713–1.924</td><td rowspan="1" colspan="1">1.84</td><td rowspan="1" colspan="1">1.742–1.981</td><td rowspan="1" colspan="1">1.88</td></tr><tr><td rowspan="1" colspan="1">Length of Pronotum / Length of Head</td><td rowspan="1" colspan="1">1.130–1.274</td><td rowspan="1" colspan="1">1.207</td><td rowspan="1" colspan="1">1.150–1.351</td><td rowspan="1" colspan="1">1.266</td></tr><tr><td rowspan="1" colspan="1">
                  <abbrev xmlns:xlink="http://www.w3.org/1999/xlink" xlink:title="apparent body length" id="ABBRID0EUSCM" xlink:type="simple">ABL</abbrev>
                </td><td rowspan="1" colspan="1">5.641–6.294</td><td rowspan="1" colspan="1">5.852</td><td rowspan="1" colspan="1">5.514–6.667</td><td rowspan="1" colspan="1">6.093</td></tr><tr><td rowspan="1" colspan="5">
                  <bold>M.</bold> <italic><tp:taxon-name><tp:taxon-name-part taxon-name-part-type="genus" reg="Hyboptera">Hyboptera</tp:taxon-name-part> <tp:taxon-name-part taxon-name-part-type="species" reg="tuberculata">tuberculata</tp:taxon-name-part></tp:taxon-name></italic> (Dejean)</td></tr><tr><td rowspan="2" colspan="1"/><td rowspan="1" colspan="2">
                  <bold>Males (N15)</bold>
                </td><td rowspan="1" colspan="2">
                  <bold>Females (N15)</bold>
                </td></tr><tr><td rowspan="1" colspan="1">
                  <bold>Range</bold>
                </td><td rowspan="1" colspan="1">
                  <bold>Mean</bold>
                </td><td rowspan="1" colspan="1">
                  <bold>Range</bold>
                </td><td rowspan="1" colspan="1">
                  <bold>Mean</bold>
                </td></tr><tr><td rowspan="1" colspan="1">Total Length (<abbrev xmlns:xlink="http://www.w3.org/1999/xlink" xlink:title="standardized body length" id="ABBRID0EEVCM" xlink:type="simple">SBL</abbrev>)</td><td rowspan="1" colspan="1">3.942–4.853</td><td rowspan="1" colspan="1">4.471</td><td rowspan="1" colspan="1">4.196–4.843</td><td rowspan="1" colspan="1">4.533</td></tr><tr><td rowspan="1" colspan="1">Maximum Width</td><td rowspan="1" colspan="1">2.178–2.928</td><td rowspan="1" colspan="1">2.609</td><td rowspan="1" colspan="1">2.206–3.116</td><td rowspan="1" colspan="1">2.689</td></tr><tr><td rowspan="1" colspan="1">Width of Head / Width of Left Elytron</td><td rowspan="1" colspan="1">0.819–1.058</td><td rowspan="1" colspan="1">0.899</td><td rowspan="1" colspan="1">0.839–1.029</td><td rowspan="1" colspan="1">0.893</td></tr><tr><td rowspan="1" colspan="1">Pronotum: Width (at widest part) / Length</td><td rowspan="1" colspan="1">1.731–2.223</td><td rowspan="1" colspan="1">1.876</td><td rowspan="1" colspan="1">1.726–1.993</td><td rowspan="1" colspan="1">1.859</td></tr><tr><td rowspan="1" colspan="1">Length of Pronotum / Length of Head</td><td rowspan="1" colspan="1">1.103–1.379</td><td rowspan="1" colspan="1">1.264</td><td rowspan="1" colspan="1">1.181–1.354</td><td rowspan="1" colspan="1">1.277</td></tr><tr><td rowspan="1" colspan="1">
                  <abbrev xmlns:xlink="http://www.w3.org/1999/xlink" xlink:title="apparent body length" id="ABBRID0EZXCM" xlink:type="simple">ABL</abbrev>
                </td><td rowspan="1" colspan="1">4.321–5.883</td><td rowspan="1" colspan="1">5.231</td><td rowspan="1" colspan="1">4.745–5.763</td><td rowspan="1" colspan="1">5.325</td></tr><tr><td rowspan="1" colspan="5">
                  <bold>N.</bold> <italic><tp:taxon-name><tp:taxon-name-part taxon-name-part-type="genus" reg="Hyboptera">Hyboptera</tp:taxon-name-part> <tp:taxon-name-part taxon-name-part-type="species" reg="verrucosa">verrucosa</tp:taxon-name-part></tp:taxon-name></italic> (Reiche)</td></tr><tr><td rowspan="2" colspan="1"/><td rowspan="1" colspan="2">
                  <bold>Males (N14)</bold>
                </td><td rowspan="1" colspan="2">
                  <bold>Females (N16)</bold>
                </td></tr><tr><td rowspan="1" colspan="1">
                  <bold>Range</bold>
                </td><td rowspan="1" colspan="1">
                  <bold>Mean</bold>
                </td><td rowspan="1" colspan="1">
                  <bold>Range</bold>
                </td><td rowspan="1" colspan="1">
                  <bold>Mean</bold>
                </td></tr><tr><td rowspan="1" colspan="1">Total Length (<abbrev xmlns:xlink="http://www.w3.org/1999/xlink" xlink:title="standardized body length" id="ABBRID0EJ1CM" xlink:type="simple">SBL</abbrev>)</td><td rowspan="1" colspan="1">3.824–4.587</td><td rowspan="1" colspan="1">4.203</td><td rowspan="1" colspan="1">3.793–4.898</td><td rowspan="1" colspan="1">4.417</td></tr><tr><td rowspan="1" colspan="1">Maximum Width</td><td rowspan="1" colspan="1">2.060–2.636</td><td rowspan="1" colspan="1">2.352</td><td rowspan="1" colspan="1">2.190–2.846</td><td rowspan="1" colspan="1">2.478</td></tr><tr><td rowspan="1" colspan="1">Width of Head / Width of Left Elytron</td><td rowspan="1" colspan="1">0.893–1.025</td><td rowspan="1" colspan="1">0.954</td><td rowspan="1" colspan="1">0.862–1.024</td><td rowspan="1" colspan="1">0.928</td></tr><tr><td rowspan="1" colspan="1">Pronotum: Width (at widest part) / Length</td><td rowspan="1" colspan="1">1.774–1.997</td><td rowspan="1" colspan="1">1.882</td><td rowspan="1" colspan="1">1.797–2.012</td><td rowspan="1" colspan="1">1.865</td></tr><tr><td rowspan="1" colspan="1">Length of Pronotum / Length of Head</td><td rowspan="1" colspan="1">1.186–1.359</td><td rowspan="1" colspan="1">1.269</td><td rowspan="1" colspan="1">1.185–1.398</td><td rowspan="1" colspan="1">1.268</td></tr><tr><td rowspan="1" colspan="1">
                  <abbrev xmlns:xlink="http://www.w3.org/1999/xlink" xlink:title="apparent body length" id="ABBRID0E53CM" xlink:type="simple">ABL</abbrev>
                </td><td rowspan="1" colspan="1">4.493–5.511</td><td rowspan="1" colspan="1">4.932</td><td rowspan="1" colspan="1">4.474–5.660</td><td rowspan="1" colspan="1">5.06</td></tr></tbody></table></table-wrap></app><fig id="F8" position="float" orientation="portrait"><label>Figure 8.</label><caption><p>Digital Photo-illustration, female reproductive system dorsal and ventral aspects. <italic><tp:taxon-name><tp:taxon-name-part taxon-name-part-type="genus" reg="Hyboptera">Hyboptera</tp:taxon-name-part> <tp:taxon-name-part taxon-name-part-type="species" reg="lucida">lucida</tp:taxon-name-part></tp:taxon-name></italic> Henry &amp; Erwin sp. n., ADP148100. Legend, bc, bursa copulatrix; sg, spermathecal gland; sgd, spermathecal gland duct; sp, spermatheca. Dorsal aspect; lt, laterotergite; gc1, gonocoxite 1; gc2, gonocoxite 2, des, dorsal ensiform seta, b, base of gonocoxite 2; bl, blade of gonocoxite 2. Scale line = 0.25 mm.</p></caption><graphic xmlns:xlink="http://www.w3.org/1999/xlink" xlink:href="zookeys-714-061-g008.jpg" position="float" orientation="portrait" xlink:type="simple" id="oo_166806.jpg"/></fig></tp:treatment-sec><ref-list><ref id="B2"><mixed-citation xmlns:xlink="http://www.w3.org/1999/xlink" xlink:type="simple">
          <person-group><name name-style="western"><surname>Chaudoir</surname><given-names>M de</given-names></name></person-group> (<year>1872</year>) <article-title>Monographie des callidides.</article-title> <source>Annales de la Sociéte´ Entomologique de Belgique</source> <volume>15</volume>: <fpage>97</fpage>–<lpage>204</lpage>.</mixed-citation></ref></ref-list></tp:taxon-treatment>
