# Supplementary material for: Hyboptera Chaudoir, 1872 of the Cryptobatida group of subtribe Agrina: A taxonomic revision with notes on their ways of life (Insecta, Coleoptera, Carabidae, Lebiini)
Source: Zookeys. 2017 Nov 7;(714):61–127. doi: 10.3897/zookeys.714.15113 (PMC5740477; doi:10.3897/zookeys.714.15113)
Supplement: XML Treatment for Hyboptera lucida [file zookeys.714.15113-treatment13.xml]

<!DOCTYPE tp:taxon-treatment
  PUBLIC "-//TaxonX//DTD Taxonomic Treatment Publishing DTD v0 20100105//EN" "tax-treatment-NSO.dtd">
<tp:taxon-treatment xmlns:tp="http://www.plazi.org/taxpub"><tp:treatment-meta><kwd-group><label>Taxon classification</label><kwd><named-content xmlns:xlink="http://www.w3.org/1999/xlink" content-type="kingdom">Animalia</named-content></kwd><kwd><named-content xmlns:xlink="http://www.w3.org/1999/xlink" content-type="order">Coleoptera</named-content></kwd><kwd><named-content xmlns:xlink="http://www.w3.org/1999/xlink" content-type="family"> Carabidae</named-content></kwd></kwd-group><mixed-citation publication-type="journal"><person-group><name><surname>Erwin</surname><given-names>Terry L.</given-names></name><name><surname>Henry</surname><given-names>Shasta C.</given-names></name></person-group><article-title>
          <italic><tp:taxon-name><tp:taxon-name-part taxon-name-part-type="genus" reg="Hyboptera">Hyboptera</tp:taxon-name-part></tp:taxon-name></italic> Chaudoir, 1872 of the Cryptobatida group of subtribe <tp:taxon-name><tp:taxon-name-part taxon-name-part-type="subtribe">Agrina</tp:taxon-name-part></tp:taxon-name>: A taxonomic revision with notes on their ways of life (<tp:taxon-name><tp:taxon-name-part taxon-name-part-type="class">Insecta</tp:taxon-name-part></tp:taxon-name>, <tp:taxon-name><tp:taxon-name-part taxon-name-part-type="order">Coleoptera</tp:taxon-name-part></tp:taxon-name>, <tp:taxon-name><tp:taxon-name-part taxon-name-part-type="family">Carabidae</tp:taxon-name-part></tp:taxon-name>, <tp:taxon-name><tp:taxon-name-part taxon-name-part-type="tribe">Lebiini</tp:taxon-name-part></tp:taxon-name>)</article-title><source>Zookeys</source><day>7</day><month>11</month><year>2017</year><volume>2017</volume><issue>714</issue><fpage>61</fpage><lpage>127</lpage><pub-id pub-id-type="doi">10.3897/zookeys.714.15113</pub-id></mixed-citation></tp:treatment-meta><tp:nomenclature><tp:taxon-name>
              <tp:taxon-name-part taxon-name-part-type="genus" reg="Hyboptera">Hyboptera</tp:taxon-name-part>
              <tp:taxon-name-part taxon-name-part-type="species" reg="lucida">lucida</tp:taxon-name-part>
              <object-id xmlns:xlink="http://www.w3.org/1999/xlink" content-type="zoobank" xlink:type="simple">http://zoobank.org/BC3B2B01-C53D-48A6-B2B1-342CA9D2E53A</object-id>
            </tp:taxon-name><tp:taxon-authority>Henry &amp; Erwin</tp:taxon-authority><tp:taxon-status xmlns:xlink="http://www.w3.org/1999/xlink" xlink:type="simple">sp. n.</tp:taxon-status><xref ref-type="fig" rid="F7">Pied humps-backed beetle Figs 7B</xref><xref ref-type="fig" rid="F8">, 8</xref><xref ref-type="fig" rid="F10">, 10C</xref><xref ref-type="fig" rid="F11">, 11</xref></tp:nomenclature><tp:treatment-sec sec-type="Holotype" id="SECID0E2IEK"><title>Holotype.</title><p>Female. <bold>French Guiana</bold>, Cayenne, Commune de Roura, Montagne des Chevaux, <named-content xmlns:xlink="http://www.w3.org/1999/xlink" content-type="dwc:verbatimCoordinates" xlink:type="simple"><named-content content-type="geo-json" specific-use="{&#34;type&#34;:&#34;Point&#34;,&#34;coordinates&#34;:[-52.396600,4.712700]}" id="NCID0EGJEK" xlink:type="simple">4.7127°N, 52.3966°W</named-content></named-content>, 90m, 17 April 2011 (S Brule, PH Dalens, E Poirier)(<named-content xmlns:xlink="http://www.w3.org/1999/xlink" content-type="dwc:institutional_code" xlink:type="simple">NMNH</named-content>: ADP128638).</p></tp:treatment-sec><tp:treatment-sec sec-type="Specific epithet" id="SECID0EPJEK"><title>Specific epithet.</title><p>The epithet ‘‘<italic><tp:taxon-name><tp:taxon-name-part taxon-name-part-type="species" reg="lucida">lucida</tp:taxon-name-part></tp:taxon-name></italic>’’ is a Latinized singular feminine adjective of lucid, for clear, referring to the translucent patch near the apex of the elytron on adult members of this species.</p></tp:treatment-sec><tp:treatment-sec sec-type="Proposed english vernacular name" id="SECID0E6JEK"><title>Proposed english vernacular name.</title><p>Pied humps-backed beetle.</p></tp:treatment-sec><tp:treatment-sec sec-type="diagnosis" id="SECID0EEKEK"><title>Diagnosis.</title><p>With the attributes of the genus and <italic><tp:taxon-name><tp:taxon-name-part taxon-name-part-type="species" reg="tuberculata">tuberculata</tp:taxon-name-part></tp:taxon-name></italic> species group as described above and adults with only dark non-metallic markings on the pronotal disc; elytra black with 4 small pale medio-apical tubercles. Venter completely piceous. Largest adults in the genus.</p></tp:treatment-sec><tp:treatment-sec sec-type="description" id="SECID0EUKEK"><title>Description.</title><p>(Figs <xref ref-type="fig" rid="F7">7B</xref>, <xref ref-type="fig" rid="F8">8</xref>, <xref ref-type="fig" rid="F10">10C</xref>). <italic>Size</italic>: See Appendix <xref ref-type="app" rid="app1">1</xref>. Length (<abbrev xmlns:xlink="http://www.w3.org/1999/xlink" xlink:title="standardized body length" id="ABBRID0EMLEK" xlink:type="simple">SBL</abbrev>) long for genus, <abbrev xmlns:xlink="http://www.w3.org/1999/xlink" xlink:title="apparent body length" id="ABBRID0EQLEK" xlink:type="simple">ABL</abbrev> = 5.51–6.67 mm, <abbrev xmlns:xlink="http://www.w3.org/1999/xlink" xlink:title="standardized body length" id="ABBRID0EULEK" xlink:type="simple">SBL</abbrev> = 4.38–5.27 mm, <abbrev xmlns:xlink="http://www.w3.org/1999/xlink" xlink:title="total width" id="ABBRID0EYLEK" xlink:type="simple">TW</abbrev> = 2.36–3.25 mm.</p><p>
              <italic>Color: See</italic> diagnosis, above.</p><p>
              <italic>Luster</italic>: Without any metallic highlights, matte.</p><p>
              <italic>Microsculpture</italic>: Mostly isodiametric and stretched, well-impressed, cells somewhat more stretched around elytral tubercles.</p><p>
              <italic>Head</italic>: Rugae moderately coarse, mostly without patterned arrangement. Eye very large, hemispheric, evenly rounded. Antenna short, barely reaching humerus. Labrum rectangulate, shallowly bilobed, anterior margin slightly emarginate. Neck coarsely transversely rugose.</p><p>
              <italic>Prothorax</italic>: Pronotum markedly broad, disc centrally shallowly depressed with coarse angulate rugae. Lateral margins broadly explanate and evenly rounded to level of lateral seta then straight to obtuse hind angle, base medially produced and rounded posteriorly.</p><p>
              <italic>Pterothorax</italic>: Normal for <tp:taxon-name><tp:taxon-name-part taxon-name-part-type="subtribe">Agrina</tp:taxon-name-part></tp:taxon-name>, fully winged. Elytron intervals 3 with 10 and interval 5 with 7 prominent discal unisetiferous tubercles, interval 4 with sub-apical pale colored “lens,” other intervals moderately convex, side margin broadly explanate <!--PageBreak-->laterally only at middle third. Elytron broad and moderately short, much narrower in width than that of the pronotum at the broadest part, apex truncate, slightly rounded with distal corner broadly and obtusely rounded, disc not significantly convex, basal third slightly depressed. All interneurs well-impressed.</p><p>
              <italic>Legs</italic>: Femur dorso-ventrally moderately depressed, tibia coequal in length, more depressed; tarsus less than half the length of the tibia, fourth tarsomere markedly bilobed and with tarsal pad of setae.</p><p>
              <italic>Abdomen</italic>: Sparsely setiferous; normal ambulatory setae on sterna 3–5; female with two pairs of ambulatory setae on sternum 6, medial pair of setae less than the length of lateral pair; males with only the lateral pair of longer setae.</p><p>
              <italic>Male genitalia</italic>: Phallus (Fig. <xref ref-type="fig" rid="F10">10C</xref>) with ostium of 1/6 its length, catopic, apex very short, narrowly pointed, broadly rounded in dorsal aspect; endophallus with flagellum (obvious in illustration), flagellum not barbed. Parameres asymmetric, right very small, left larger.</p><p>
              <italic>Female genitalia</italic>: (Fig. <xref ref-type="fig" rid="F8">8</xref>). Ovipositor with broad triangular laterotergite (lt) and two robust gonocoxites (gc 1, gc 2); gonocoxite 1 apicolaterally not setose; gonocoxite 2 apically rounded, base (b) medium-size co-equal in width with blade (bl) which is short, blunt, with several dorsal ensiform setae (des), ventral ensiform seta absent, ensiform setae moderately short and robust; without ventral preapical nematiform setae. Reproductive tract proximally with moderately long, broad bursa copulatrix (bc), common oviduct (co) enters the bursa ventrally just anterior to bursal midlength, and long narrow corregated spermatheca (sp) distal to villous canal; spermathecal gland small, cylindrical; spermathecal gland duct (sgd) very narrow, attached to oviduct at base of its broadened portion.</p></tp:treatment-sec><tp:treatment-sec sec-type="Dispersal potential" id="SECID0ETNEK"><title>Dispersal potential.</title><p>These beetles are macropterous and capable of flight. They are moderately swift and agile runners. Adults of this species are attracted to light traps, and have been collected in <abbrev xmlns:xlink="http://www.w3.org/1999/xlink" xlink:title="flight intercept traps" id="ABBRID0EZNEK" xlink:type="simple">FIT</abbrev>, Malaise, and SLAM traps.</p></tp:treatment-sec><tp:treatment-sec sec-type="Way of life" id="SECID0E4NEK"><title>Way of life.</title><p>Adults are found in January-March, May-December, in all seasons, in lowlands (13–325 m.a.s.l.) in the lowland forests of Guyane.</p></tp:treatment-sec><tp:treatment-sec sec-type="material" id="SECID0ECOEK"><title>Other specimens examined.</title><p>
              <bold>French Guiana</bold>, Cayenne, Commune de Roura, Montagne des Chevaux, <named-content xmlns:xlink="http://www.w3.org/1999/xlink" content-type="dwc:verbatimCoordinates" xlink:type="simple"><named-content content-type="geo-json" specific-use="{&#34;type&#34;:&#34;Point&#34;,&#34;coordinates&#34;:[-52.396600,4.712700]}" id="NCID0ENOEK" xlink:type="simple">4.7127°N, 52.3966°W</named-content></named-content>, 90m, 16 July 2011 (S Brule, PH Dalens, E Poirier)(<named-content xmlns:xlink="http://www.w3.org/1999/xlink" content-type="dwc:institutional_code" xlink:type="simple">NMNH</named-content>: ADP135813, male paratype), 2 January 2016 (S Brule, PH Dalens, E Poirier)(<named-content xmlns:xlink="http://www.w3.org/1999/xlink" content-type="dwc:institutional_code" xlink:type="simple">NMNH</named-content>: ADP148100, female paratype), 26 March 2016 (S Brule, PH Dalens, E Poirier)(<named-content xmlns:xlink="http://www.w3.org/1999/xlink" content-type="dwc:institutional_code" xlink:type="simple">NMNH</named-content>: ADP148222, male paratype), 20 May 2015 (S Brule, PH Dalens, E Poirier)(<named-content xmlns:xlink="http://www.w3.org/1999/xlink" content-type="dwc:institutional_code" xlink:type="simple">NMNH</named-content>: ADP148099, male paratype), 23 October 2011 (S Brule, PH Dalens, E Poirier)(<named-content xmlns:xlink="http://www.w3.org/1999/xlink" content-type="dwc:institutional_code" xlink:type="simple">NMNH</named-content>: ADP135793, female paratype), 23 September 2011 (S Brule, PH Dalens, E Poirier)(<named-content xmlns:xlink="http://www.w3.org/1999/xlink" content-type="dwc:institutional_code" xlink:type="simple">NMNH</named-content>: ADP135785, male paratype), 25 September 2011 (S Brule, PH Dalens, E Poirier)(<named-content xmlns:xlink="http://www.w3.org/1999/xlink" content-type="dwc:institutional_code" xlink:type="simple">NMNH</named-content>: ADP135825, female paratype), 31 March 2013 (S Brule, PH Dalens, E Poirier)(<named-content xmlns:xlink="http://www.w3.org/1999/xlink" content-type="dwc:institutional_code" xlink:type="simple">NMNH</named-content>: ADP135807, male paratype), 4 February 2013 (S Brule, PH Dalens, E Poirier)(<named-content xmlns:xlink="http://www.w3.org/1999/xlink" content-type="dwc:institutional_code" xlink:type="simple">NMNH</named-content>: ADP135831, male paratype), 16 April 2016 (S Brule, PH Dalens, E Poirier)(<named-content xmlns:xlink="http://www.w3.org/1999/xlink" content-type="dwc:institutional_code" xlink:type="simple">NMNH</named-content>: ADP152487, female paratype), Commune Matoury, La Desiree, <named-content xmlns:xlink="http://www.w3.org/1999/xlink" content-type="dwc:verbatimCoordinates" xlink:type="simple"><named-content content-type="geo-json" specific-use="{&#34;type&#34;:&#34;Point&#34;,&#34;coordinates&#34;:[-52.348400,4.844900]}" id="NCID0E4PEK" xlink:type="simple">4.8449°N, 52.3484°W</named-content></named-content>, 20m, 27 September 2014 (S Brule, PH Dalens, E Poirier)(<named-content xmlns:xlink="http://www.w3.org/1999/xlink" content-type="dwc:institutional_code" xlink:type="simple">NMNH</named-content>: ADP148098, female para<!--PageBreak-->type), Trou Poisson, <named-content xmlns:xlink="http://www.w3.org/1999/xlink" content-type="dwc:verbatimCoordinates" xlink:type="simple"><named-content content-type="geo-json" specific-use="{&#34;type&#34;:&#34;Point&#34;,&#34;coordinates&#34;:[-53.071600,5.420600]}" id="NCID0ELQEK" xlink:type="simple">5.4206°N, 53.0716°W</named-content></named-content>, 13m, 7 May 2014 (S Brule, PH Dalens, E Poirier)(<named-content xmlns:xlink="http://www.w3.org/1999/xlink" content-type="dwc:institutional_code" xlink:type="simple">NMNH</named-content>: ADP135783, female paratype), 7 May 2014 (S Brule, PH Dalens, E Poirier)(<named-content xmlns:xlink="http://www.w3.org/1999/xlink" content-type="dwc:institutional_code" xlink:type="simple">NMNH</named-content>: ADP135829, female paratype), Inselberg Nouragues, Commune de Regina, Saut Parare, <named-content xmlns:xlink="http://www.w3.org/1999/xlink" content-type="dwc:verbatimCoordinates" xlink:type="simple"><named-content content-type="geo-json" specific-use="{&#34;type&#34;:&#34;Point&#34;,&#34;coordinates&#34;:[-52.678600,4.033400]}" id="NCID0E2QEK" xlink:type="simple">4.0334°N, 52.6786°W</named-content></named-content>, 51m, 30 September 2009 (S Brule, PH Dalens, E Poirier)(<named-content xmlns:xlink="http://www.w3.org/1999/xlink" content-type="dwc:institutional_code" xlink:type="simple">NMNH</named-content>: ADP126231, female paratype), Region de Saul, Commune de Saul, Belvedere de Saul (point de vue), <named-content xmlns:xlink="http://www.w3.org/1999/xlink" content-type="dwc:verbatimCoordinates" xlink:type="simple"><named-content content-type="geo-json" specific-use="{&#34;type&#34;:&#34;Point&#34;,&#34;coordinates&#34;:[-53.215900,3.622300]}" id="NCID0EHREK" xlink:type="simple">3.6223°N, 53.2159°W</named-content></named-content>, 283-325m, 11 December 2012 (S Brule, PH Dalens, E Poirier)(<named-content xmlns:xlink="http://www.w3.org/1999/xlink" content-type="dwc:institutional_code" xlink:type="simple">NMNH</named-content>: ADP134135, female paratype), 20 December 2010 (S Brule, PH Dalens, E Poirier)(<named-content xmlns:xlink="http://www.w3.org/1999/xlink" content-type="dwc:institutional_code" xlink:type="simple">NMNH</named-content>: ADP130776, female paratype), 21 June 2011 (S Brule, PH Dalens, E Poirier)(<named-content xmlns:xlink="http://www.w3.org/1999/xlink" content-type="dwc:institutional_code" xlink:type="simple">NMNH</named-content>: ADP134134, female paratype), Cirque Orfion, Orapu RN2 PK65, Commune de Regina, <named-content xmlns:xlink="http://www.w3.org/1999/xlink" content-type="dwc:verbatimCoordinates" xlink:type="simple"><named-content content-type="geo-json" specific-use="{&#34;type&#34;:&#34;Point&#34;,&#34;coordinates&#34;:[-52.345400,4.496200]}" id="NCID0E2REK" xlink:type="simple">4.4962°N, 52.3454°W</named-content></named-content>, 81m, 17 September 2016 (S Brule, PH Dalens, E Poirier)(<named-content xmlns:xlink="http://www.w3.org/1999/xlink" content-type="dwc:institutional_code" xlink:type="simple">NMNH</named-content>: ADP151235, male paratype).</p></tp:treatment-sec><tp:treatment-sec sec-type="distribution" id="SECID0EESEK"><title>Geographic distribution</title><p>(Fig. <xref ref-type="fig" rid="F11">11</xref>). This species is currently known from the type locality in French Guiana and nearby areas.</p></tp:treatment-sec><tp:treatment-sec><!--Section generated to contain objects referenced in tp:taxon-treatment.--><fig id="F7" position="float" orientation="portrait"><label>Figure 7.</label><caption><p>Digital Photo-illustration. Habitus, dorsal aspect. <bold>A</bold> <italic><tp:taxon-name><tp:taxon-name-part taxon-name-part-type="genus" reg="Hyboptera">Hyboptera</tp:taxon-name-part> <tp:taxon-name-part taxon-name-part-type="species" reg="dilutior">dilutior</tp:taxon-name-part></tp:taxon-name></italic> Oberthür, male, ADP094021 <bold>B</bold> <italic><tp:taxon-name><tp:taxon-name-part taxon-name-part-type="genus" reg="Hyboptera">Hyboptera</tp:taxon-name-part> <tp:taxon-name-part taxon-name-part-type="species" reg="lucida">lucida</tp:taxon-name-part></tp:taxon-name></italic> Henry &amp; Erwin, sp. n., female, ADP135783.</p></caption><graphic xmlns:xlink="http://www.w3.org/1999/xlink" xlink:href="zookeys-714-061-g007.jpg" position="float" orientation="portrait" xlink:type="simple" id="oo_166805.jpg"/></fig><fig id="F8" position="float" orientation="portrait"><label>Figure 8.</label><caption><p>Digital Photo-illustration, female reproductive system dorsal and ventral aspects. <italic><tp:taxon-name><tp:taxon-name-part taxon-name-part-type="genus" reg="Hyboptera">Hyboptera</tp:taxon-name-part> <tp:taxon-name-part taxon-name-part-type="species" reg="lucida">lucida</tp:taxon-name-part></tp:taxon-name></italic> Henry &amp; Erwin sp. n., ADP148100. Legend, bc, bursa copulatrix; sg, spermathecal gland; sgd, spermathecal gland duct; sp, spermatheca. Dorsal aspect; lt, laterotergite; gc1, gonocoxite 1; gc2, gonocoxite 2, des, dorsal ensiform seta, b, base of gonocoxite 2; bl, blade of gonocoxite 2. Scale line = 0.25 mm.</p></caption><graphic xmlns:xlink="http://www.w3.org/1999/xlink" xlink:href="zookeys-714-061-g008.jpg" position="float" orientation="portrait" xlink:type="simple" id="oo_166806.jpg"/></fig><fig id="F10" position="float" orientation="portrait"><label>Figure 10.</label><caption><p>Digital Photo-illustration, male aedeagus in repose, dorsal, ventral, left lateral aspects: <bold>A</bold> <italic><tp:taxon-name><tp:taxon-name-part taxon-name-part-type="genus" reg="Hyboptera">Hyboptera</tp:taxon-name-part> <tp:taxon-name-part taxon-name-part-type="species" reg="apollonia">apollonia</tp:taxon-name-part></tp:taxon-name></italic> Erwin, ADP100266 <bold>B</bold> <italic><tp:taxon-name><tp:taxon-name-part taxon-name-part-type="genus" reg="Hyboptera">Hyboptera</tp:taxon-name-part> <tp:taxon-name-part taxon-name-part-type="species" reg="dilutior">dilutior</tp:taxon-name-part></tp:taxon-name></italic> Oberthür, ADP134143 <bold>C</bold> <italic><tp:taxon-name><tp:taxon-name-part taxon-name-part-type="genus" reg="Hyboptera">Hyboptera</tp:taxon-name-part> <tp:taxon-name-part taxon-name-part-type="species" reg="lucida">lucida</tp:taxon-name-part></tp:taxon-name></italic> Henry &amp; Erwin, sp. n., ADP135785 <bold>D</bold> <italic><tp:taxon-name><tp:taxon-name-part taxon-name-part-type="genus" reg="Hyboptera">Hyboptera</tp:taxon-name-part> <tp:taxon-name-part taxon-name-part-type="species" reg="tuberculata">tuberculata</tp:taxon-name-part></tp:taxon-name></italic> (Dejean), ADP135797 <bold>E</bold> <italic><tp:taxon-name><tp:taxon-name-part taxon-name-part-type="genus" reg="Hyboptera">Hyboptera</tp:taxon-name-part> <tp:taxon-name-part taxon-name-part-type="species" reg="verrucosa">verrucosa</tp:taxon-name-part></tp:taxon-name></italic> (Reiche), ADP082523. Legend, fl, flagellum. Scale line = 0.25 mm.</p></caption><graphic xmlns:xlink="http://www.w3.org/1999/xlink" xlink:href="zookeys-714-061-g010.jpg" position="float" orientation="portrait" xlink:type="simple" id="oo_166808.jpg"/></fig><fig id="F11" position="float" orientation="portrait"><label>Figure 11.</label><caption><p>Distribution map for known localities of <italic><tp:taxon-name><tp:taxon-name-part taxon-name-part-type="genus" reg="Hyboptera">Hyboptera</tp:taxon-name-part></tp:taxon-name></italic> species.</p></caption><graphic xmlns:xlink="http://www.w3.org/1999/xlink" xlink:href="zookeys-714-061-g011.jpg" position="float" orientation="portrait" xlink:type="simple" id="oo_166809.jpg"/></fig><app id="app1"><title>Appendix 1</title><p>Morphological measurements and ratios for adults of species of <italic><tp:taxon-name><tp:taxon-name-part taxon-name-part-type="genus" reg="Hyboptera">Hyboptera</tp:taxon-name-part></tp:taxon-name></italic> <xref ref-type="bibr" rid="B2">Chaudoir 1872</xref>. All values are in millimeters. Apparent body length (<abbrev xmlns:xlink="http://www.w3.org/1999/xlink" xlink:title="apparent body length" id="ABBRID0EXTAM" xlink:type="simple">ABL</abbrev>) is also provided in the descriptions. Means provided for ratios are “harmonic means.”</p><table-wrap id="T1" position="float" orientation="portrait"><table id="TID0ENAAK" rules="all"><tbody><tr><td rowspan="1" colspan="5">
                  <bold><italic><tp:taxon-name><tp:taxon-name-part taxon-name-part-type="species" reg="angulicollis">angulicollis</tp:taxon-name-part></tp:taxon-name></italic> specigroup</bold>
                </td></tr><tr><td rowspan="1" colspan="5">
                  <bold>A.</bold> <italic><tp:taxon-name><tp:taxon-name-part taxon-name-part-type="genus" reg="Hyboptera">Hyboptera</tp:taxon-name-part> <tp:taxon-name-part taxon-name-part-type="species" reg="angulicollis">angulicollis</tp:taxon-name-part></tp:taxon-name></italic> Chaudoir</td></tr><tr><td rowspan="2" colspan="1"/><td rowspan="1" colspan="2">
                  <bold>Males (N19)</bold>
                </td><td rowspan="1" colspan="2">
                  <bold>Females (11)</bold>
                </td></tr><tr><td rowspan="1" colspan="1">
                  <bold>Range</bold>
                </td><td rowspan="1" colspan="1">
                  <bold>Mean</bold>
                </td><td rowspan="1" colspan="1">
                  <bold>Range</bold>
                </td><td rowspan="1" colspan="1">
                  <bold>Mean</bold>
                </td></tr><tr><td rowspan="1" colspan="1">Total Length (<abbrev xmlns:xlink="http://www.w3.org/1999/xlink" xlink:title="standardized body length" id="ABBRID0EWWAM" xlink:type="simple">SBL</abbrev>)</td><td rowspan="1" colspan="1">3.344–6.958</td><td rowspan="1" colspan="1">3.695</td><td rowspan="1" colspan="1">3.353–4.148</td><td rowspan="1" colspan="1">3.724</td></tr><tr><td rowspan="1" colspan="1">Maximum Width</td><td rowspan="1" colspan="1">1.944–2.284</td><td rowspan="1" colspan="1">2.135</td><td rowspan="1" colspan="1">1.924–2.532</td><td rowspan="1" colspan="1">2.204</td></tr><tr><td rowspan="1" colspan="1">Width of Head / Width of Left Elytron</td><td rowspan="1" colspan="1">0.836–0.977</td><td rowspan="1" colspan="1">0.914</td><td rowspan="1" colspan="1">0.814–0.963</td><td rowspan="1" colspan="1">0.891</td></tr><tr><td rowspan="1" colspan="1">Pronotum: Width (at widest part) / Length</td><td rowspan="1" colspan="1">1.647–1.978</td><td rowspan="1" colspan="1">1.81</td><td rowspan="1" colspan="1">1.718–1.909</td><td rowspan="1" colspan="1">1.802</td></tr><tr><td rowspan="1" colspan="1">Length of Pronotum / Length of Head</td><td rowspan="1" colspan="1">1.256–1.495</td><td rowspan="1" colspan="1">1.364</td><td rowspan="1" colspan="1">1.279–1.515</td><td rowspan="1" colspan="1">1.381</td></tr><tr><td rowspan="1" colspan="1">
                  <abbrev xmlns:xlink="http://www.w3.org/1999/xlink" xlink:title="apparent body length" id="ABBRID0ELZAM" xlink:type="simple">ABL</abbrev>
                </td><td rowspan="1" colspan="1">3.943–4.800</td><td rowspan="1" colspan="1">4.296</td><td rowspan="1" colspan="1">4.015–4.795</td><td rowspan="1" colspan="1">4.377</td></tr><tr><td rowspan="1" colspan="5">
                  <bold>B.</bold> <italic><tp:taxon-name><tp:taxon-name-part taxon-name-part-type="genus" reg="Hyboptera">Hyboptera</tp:taxon-name-part> <tp:taxon-name-part taxon-name-part-type="species" reg="apollonia">apollonia</tp:taxon-name-part></tp:taxon-name></italic> Erwin</td></tr><tr><td rowspan="2" colspan="1"/><td rowspan="1" colspan="2">
                  <bold>Males (N2)</bold>
                </td><td rowspan="1" colspan="2">
                  <bold>Females (N6)</bold>
                </td></tr><tr><td rowspan="1" colspan="1">
                  <bold>Range</bold>
                </td><td rowspan="1" colspan="1">
                  <bold>Mean</bold>
                </td><td rowspan="1" colspan="1">
                  <bold>Range</bold>
                </td><td rowspan="1" colspan="1">
                  <bold>Mean</bold>
                </td></tr><tr><td rowspan="1" colspan="1">Total Length (<abbrev xmlns:xlink="http://www.w3.org/1999/xlink" xlink:title="standardized body length" id="ABBRID0E22AM" xlink:type="simple">SBL</abbrev>)</td><td rowspan="1" colspan="1">3.723–4.263</td><td rowspan="1" colspan="1">3.975</td><td rowspan="1" colspan="1">3.534–4.123</td><td rowspan="1" colspan="1">3.835</td></tr><tr><td rowspan="1" colspan="1">Maximum Width</td><td rowspan="1" colspan="1">2.168–2.502</td><td rowspan="1" colspan="1">2.327</td><td rowspan="1" colspan="1">2.098–2.574</td><td rowspan="1" colspan="1">2.3</td></tr><tr><td rowspan="1" colspan="1">Width of Head / Width of Left Elytron</td><td rowspan="1" colspan="1">0.889–0.927</td><td rowspan="1" colspan="1">0.908</td><td rowspan="1" colspan="1">0.810–0.914</td><td rowspan="1" colspan="1">0.888</td></tr><tr><td rowspan="1" colspan="1">Pronotum: Width (at widest part) / Length</td><td rowspan="1" colspan="1">1.703–1.714</td><td rowspan="1" colspan="1">1.709</td><td rowspan="1" colspan="1">1.799–1.955</td><td rowspan="1" colspan="1">1.861</td></tr><tr><td rowspan="1" colspan="1">Length of Pronotum / Length of Head</td><td rowspan="1" colspan="1">1.230–1.353</td><td rowspan="1" colspan="1">1.288</td><td rowspan="1" colspan="1">1.211–1.407</td><td rowspan="1" colspan="1">1.32</td></tr><tr><td rowspan="1" colspan="1">
                  <abbrev xmlns:xlink="http://www.w3.org/1999/xlink" xlink:title="apparent body length" id="ABBRID0EQ5AM" xlink:type="simple">ABL</abbrev>
                </td><td rowspan="1" colspan="1">4.534–5.144</td><td rowspan="1" colspan="1">4.82</td><td rowspan="1" colspan="1">4.199–5.067</td><td rowspan="1" colspan="1">4.566</td></tr><tr><td rowspan="1" colspan="5">
                  <bold>C.</bold> <italic><tp:taxon-name><tp:taxon-name-part taxon-name-part-type="genus" reg="Hyboptera">Hyboptera</tp:taxon-name-part> <tp:taxon-name-part taxon-name-part-type="species" reg="biolat">biolat</tp:taxon-name-part></tp:taxon-name></italic> Erwin &amp; Henry, sp. n.</td></tr><tr><td rowspan="2" colspan="1"/><td rowspan="1" colspan="2">
                  <bold>Males (N9)</bold>
                </td><td rowspan="1" colspan="2">
                  <bold>Females (N2)</bold>
                </td></tr><tr><td rowspan="1" colspan="1">
                  <bold>Range</bold>
                </td><td rowspan="1" colspan="1">
                  <bold>Mean</bold>
                </td><td rowspan="1" colspan="1">
                  <bold>Range</bold>
                </td><td rowspan="1" colspan="1">
                  <bold>Mean</bold>
                </td></tr><tr><td rowspan="1" colspan="1">Total Length (<abbrev xmlns:xlink="http://www.w3.org/1999/xlink" xlink:title="standardized body length" id="ABBRID0EABBM" xlink:type="simple">SBL</abbrev>)</td><td rowspan="1" colspan="1">3.159–3.744</td><td rowspan="1" colspan="1">3.458</td><td rowspan="1" colspan="1">3.207–3.482</td><td rowspan="1" colspan="1">3.339</td></tr><tr><td rowspan="1" colspan="1">Maximum Width</td><td rowspan="1" colspan="1">1.728–2.328</td><td rowspan="1" colspan="1">1.981</td><td rowspan="1" colspan="1">1.676–1.996</td><td rowspan="1" colspan="1">1.822</td></tr><tr><td rowspan="1" colspan="1">Width of Head / Width of Left Elytron</td><td rowspan="1" colspan="1">0.832–0.996</td><td rowspan="1" colspan="1">0.937</td><td rowspan="1" colspan="1">0.964–1.058</td><td rowspan="1" colspan="1">1.009</td></tr><tr><td rowspan="1" colspan="1">Pronotum: Width (at widest part) / Length</td><td rowspan="1" colspan="1">1.738–1.965</td><td rowspan="1" colspan="1">1.85</td><td rowspan="1" colspan="1">1.793–1.943</td><td rowspan="1" colspan="1">1.865</td></tr><tr><td rowspan="1" colspan="1">Length of Pronotum / Length of Head</td><td rowspan="1" colspan="1">1.300–1.429</td><td rowspan="1" colspan="1">1.345</td><td rowspan="1" colspan="1">1.396–1.518</td><td rowspan="1" colspan="1">1.455</td></tr><tr><td rowspan="1" colspan="1">
                  <abbrev xmlns:xlink="http://www.w3.org/1999/xlink" xlink:title="apparent body length" id="ABBRID0EVDBM" xlink:type="simple">ABL</abbrev>
                </td><td rowspan="1" colspan="1">3.714–4.166</td><td rowspan="1" colspan="1">3.969</td><td rowspan="1" colspan="1">3.638–3.855</td><td rowspan="1" colspan="1">3.743</td></tr><tr><td rowspan="1" colspan="5">
                  <bold>D.</bold> <italic><tp:taxon-name><tp:taxon-name-part taxon-name-part-type="genus" reg="Hyboptera">Hyboptera</tp:taxon-name-part> <tp:taxon-name-part taxon-name-part-type="species" reg="vestiverdis">vestiverdis</tp:taxon-name-part></tp:taxon-name></italic> Henry &amp; Erwin, sp. n.</td></tr><tr><td rowspan="2" colspan="1"/><td rowspan="1" colspan="2">
                  <bold>Males (N15)</bold>
                </td><td rowspan="1" colspan="2">
                  <bold>Females (N15)</bold>
                </td></tr><tr><td rowspan="1" colspan="1">
                  <bold>Range</bold>
                </td><td rowspan="1" colspan="1">
                  <bold>Mean</bold>
                </td><td rowspan="1" colspan="1">
                  <bold>Range</bold>
                </td><td rowspan="1" colspan="1">
                  <bold>Mean</bold>
                </td></tr><tr><td rowspan="1" colspan="1">Total Length (<abbrev xmlns:xlink="http://www.w3.org/1999/xlink" xlink:title="standardized body length" id="ABBRID0EFGBM" xlink:type="simple">SBL</abbrev>)</td><td rowspan="1" colspan="1">3.339–3.992</td><td rowspan="1" colspan="1">3.611</td><td rowspan="1" colspan="1">3.135–3.956</td><td rowspan="1" colspan="1">3.65</td></tr><tr><td rowspan="1" colspan="1">Maximum Width</td><td rowspan="1" colspan="1">1.896–2.548</td><td rowspan="1" colspan="1">2.115</td><td rowspan="1" colspan="1">1.826–2.428</td><td rowspan="1" colspan="1">2.127</td></tr><tr><td rowspan="1" colspan="1">Width of Head / Width of Left Elytron</td><td rowspan="1" colspan="1">0.834–1.016</td><td rowspan="1" colspan="1">0.93</td><td rowspan="1" colspan="1">0.845–0.983</td><td rowspan="1" colspan="1">0.924</td></tr><tr><td rowspan="1" colspan="1">Pronotum: Width (at widest part) / Length</td><td rowspan="1" colspan="1">1.698–2.003</td><td rowspan="1" colspan="1">1.861</td><td rowspan="1" colspan="1">1.680–1.993</td><td rowspan="1" colspan="1">1.82</td></tr><tr><td rowspan="1" colspan="1">Length of Pronotum / Length of Head</td><td rowspan="1" colspan="1">1.225–1.533</td><td rowspan="1" colspan="1">1.354</td><td rowspan="1" colspan="1">1.284–1.519</td><td rowspan="1" colspan="1">1.389</td></tr><tr><td rowspan="1" colspan="1">
                  <abbrev xmlns:xlink="http://www.w3.org/1999/xlink" xlink:title="apparent body length" id="ABBRID0E1IBM" xlink:type="simple">ABL</abbrev>
                </td><td rowspan="1" colspan="1">3.958–4.623</td><td rowspan="1" colspan="1">4.272</td><td rowspan="1" colspan="1">3.461–4.550</td><td rowspan="1" colspan="1">4.201</td></tr><tr><td rowspan="1" colspan="5">
                  <bold>E.</bold> <italic><tp:taxon-name><tp:taxon-name-part taxon-name-part-type="genus" reg="Hyboptera">Hyboptera</tp:taxon-name-part> <tp:taxon-name-part taxon-name-part-type="species" reg="scheelea">scheelea</tp:taxon-name-part></tp:taxon-name></italic> Erwin &amp; Henry, sp. n.</td></tr><tr><td rowspan="2" colspan="1"/><td rowspan="1" colspan="2">
                  <bold>Males (N0)</bold>
                </td><td rowspan="1" colspan="2">
                  <bold>Females (N1)</bold>
                </td></tr><tr><td rowspan="1" colspan="1">
                  <bold>Range</bold>
                </td><td rowspan="1" colspan="1">
                  <bold>Mean</bold>
                </td><td rowspan="1" colspan="1">
                  <bold>Range</bold>
                </td><td rowspan="1" colspan="1">
                  <bold>Mean</bold>
                </td></tr><tr><td rowspan="1" colspan="1">Total Length (<abbrev xmlns:xlink="http://www.w3.org/1999/xlink" xlink:title="standardized body length" id="ABBRID0EKLBM" xlink:type="simple">SBL</abbrev>)</td><td rowspan="1" colspan="1"/><td rowspan="1" colspan="1"/><td rowspan="1" colspan="1"/><td rowspan="1" colspan="1">3.683</td></tr><tr><td rowspan="1" colspan="1">Maximum Width</td><td rowspan="1" colspan="1"/><td rowspan="1" colspan="1"/><td rowspan="1" colspan="1"/><td rowspan="1" colspan="1">2.1</td></tr><tr><td rowspan="1" colspan="1">Width of Head / Width of Left Elytron</td><td rowspan="1" colspan="1"/><td rowspan="1" colspan="1"/><td rowspan="1" colspan="1"/><td rowspan="1" colspan="1">0.956</td></tr><tr><td rowspan="1" colspan="1">Pronotum: Width (at widest part) / Length</td><td rowspan="1" colspan="1"/><td rowspan="1" colspan="1"/><td rowspan="1" colspan="1"/><td rowspan="1" colspan="1">1.921</td></tr><tr><td rowspan="1" colspan="1">Length of Pronotum / Length of Head</td><td rowspan="1" colspan="1"/><td rowspan="1" colspan="1"/><td rowspan="1" colspan="1"/><td rowspan="1" colspan="1">1.306</td></tr><tr><td rowspan="1" colspan="1">
                  <abbrev xmlns:xlink="http://www.w3.org/1999/xlink" xlink:title="apparent body length" id="ABBRID0E6NBM" xlink:type="simple">ABL</abbrev>
                </td><td rowspan="1" colspan="1"/><td rowspan="1" colspan="1"/><td rowspan="1" colspan="1"/><td rowspan="1" colspan="1">4.544</td></tr><tr><td rowspan="1" colspan="5">
                  <bold>F.</bold> <italic><tp:taxon-name><tp:taxon-name-part taxon-name-part-type="genus" reg="Hyboptera">Hyboptera</tp:taxon-name-part> <tp:taxon-name-part taxon-name-part-type="species" reg="shasta">shasta</tp:taxon-name-part></tp:taxon-name></italic> Erwin, sp. n.</td></tr><tr><td rowspan="2" colspan="1"/><td rowspan="1" colspan="2">
                  <bold>Males (N1)</bold>
                </td><td rowspan="1" colspan="2">
                  <bold>Females (N0)</bold>
                </td></tr><tr><td rowspan="1" colspan="1">
                  <bold>Range</bold>
                </td><td rowspan="1" colspan="1">
                  <bold>Mean</bold>
                </td><td rowspan="1" colspan="1">
                  <bold>Range</bold>
                </td><td rowspan="1" colspan="1">
                  <bold>Mean</bold>
                </td></tr><tr><td rowspan="1" colspan="1">Total Length (<abbrev xmlns:xlink="http://www.w3.org/1999/xlink" xlink:title="standardized body length" id="ABBRID0EPQBM" xlink:type="simple">SBL</abbrev>)</td><td rowspan="1" colspan="1"/><td rowspan="1" colspan="1">3.885</td><td rowspan="1" colspan="1"/><td rowspan="1" colspan="1"/></tr><tr><td rowspan="1" colspan="1">Maximum Width</td><td rowspan="1" colspan="1"/><td rowspan="1" colspan="1">2.174</td><td rowspan="1" colspan="1"/><td rowspan="1" colspan="1"/></tr><tr><td rowspan="1" colspan="1">Width of Head / Width of Left Elytron</td><td rowspan="1" colspan="1"/><td rowspan="1" colspan="1">0.966</td><td rowspan="1" colspan="1"/><td rowspan="1" colspan="1"/></tr><tr><td rowspan="1" colspan="1">Pronotum: Width (at widest part) / Length</td><td rowspan="1" colspan="1"/><td rowspan="1" colspan="1">1.873</td><td rowspan="1" colspan="1"/><td rowspan="1" colspan="1"/></tr><tr><td rowspan="1" colspan="1">Length of Pronotum / Length of Head</td><td rowspan="1" colspan="1"/><td rowspan="1" colspan="1">1.361</td><td rowspan="1" colspan="1"/><td rowspan="1" colspan="1"/></tr><tr><td rowspan="1" colspan="1">
                  <abbrev xmlns:xlink="http://www.w3.org/1999/xlink" xlink:title="apparent body length" id="ABBRID0EETBM" xlink:type="simple">ABL</abbrev>
                </td><td rowspan="1" colspan="1"/><td rowspan="1" colspan="1">4.819</td><td rowspan="1" colspan="1"/><td rowspan="1" colspan="1"/></tr><tr><td rowspan="1" colspan="5">
                  <bold>G.</bold> <italic><tp:taxon-name><tp:taxon-name-part taxon-name-part-type="genus" reg="Hyboptera">Hyboptera</tp:taxon-name-part> <tp:taxon-name-part taxon-name-part-type="species" reg="tepui">tepui</tp:taxon-name-part></tp:taxon-name></italic> Erwin &amp; Henry, sp. n.</td></tr><tr><td rowspan="2" colspan="1"/><td rowspan="1" colspan="2">
                  <bold>Males (N0)</bold>
                </td><td rowspan="1" colspan="2">
                  <bold>Females (N1)</bold>
                </td></tr><tr><td rowspan="1" colspan="1">
                  <bold>Range</bold>
                </td><td rowspan="1" colspan="1">
                  <bold>Mean</bold>
                </td><td rowspan="1" colspan="1">
                  <bold>Range</bold>
                </td><td rowspan="1" colspan="1">
                  <bold>Mean</bold>
                </td></tr><tr><td rowspan="1" colspan="1">Total Length (<abbrev xmlns:xlink="http://www.w3.org/1999/xlink" xlink:title="standardized body length" id="ABBRID0EUVBM" xlink:type="simple">SBL</abbrev>)</td><td rowspan="1" colspan="1"/><td rowspan="1" colspan="1"/><td rowspan="1" colspan="1"/><td rowspan="1" colspan="1">4.289</td></tr><tr><td rowspan="1" colspan="1">Maximum Width</td><td rowspan="1" colspan="1"/><td rowspan="1" colspan="1"/><td rowspan="1" colspan="1"/><td rowspan="1" colspan="1">2.458</td></tr><tr><td rowspan="1" colspan="1">Width of Head / Width of Left Elytron</td><td rowspan="1" colspan="1"/><td rowspan="1" colspan="1"/><td rowspan="1" colspan="1"/><td rowspan="1" colspan="1">0.878</td></tr><tr><td rowspan="1" colspan="1">Pronotum: Width (at widest part) / Length</td><td rowspan="1" colspan="1"/><td rowspan="1" colspan="1"/><td rowspan="1" colspan="1"/><td rowspan="1" colspan="1">1.741</td></tr><tr><td rowspan="1" colspan="1">Length of Pronotum / Length of Head</td><td rowspan="1" colspan="1"/><td rowspan="1" colspan="1"/><td rowspan="1" colspan="1"/><td rowspan="1" colspan="1">1.309</td></tr><tr><td rowspan="1" colspan="1">
                  <abbrev xmlns:xlink="http://www.w3.org/1999/xlink" xlink:title="apparent body length" id="ABBRID0EJYBM" xlink:type="simple">ABL</abbrev>
                </td><td rowspan="1" colspan="1"/><td rowspan="1" colspan="1"/><td rowspan="1" colspan="1"/><td rowspan="1" colspan="1">5.155</td></tr><tr><td rowspan="1" colspan="5">
                  <bold>H.</bold> <italic><tp:taxon-name><tp:taxon-name-part taxon-name-part-type="genus" reg="Hyboptera">Hyboptera</tp:taxon-name-part> <tp:taxon-name-part taxon-name-part-type="species" reg="tiputini">tiputini</tp:taxon-name-part></tp:taxon-name></italic> Erwin &amp; Henry, sp. n.</td></tr><tr><td rowspan="2" colspan="1"/><td rowspan="1" colspan="2">
                  <bold>Males (N15)</bold>
                </td><td rowspan="1" colspan="2">
                  <bold>Females (N15)</bold>
                </td></tr><tr><td rowspan="1" colspan="1">
                  <bold>Range</bold>
                </td><td rowspan="1" colspan="1">
                  <bold>Mean</bold>
                </td><td rowspan="1" colspan="1">
                  <bold>Range</bold>
                </td><td rowspan="1" colspan="1">
                  <bold>Mean</bold>
                </td></tr><tr><td rowspan="1" colspan="1">Total Length (<abbrev xmlns:xlink="http://www.w3.org/1999/xlink" xlink:title="standardized body length" id="ABBRID0EZ1BM" xlink:type="simple">SBL</abbrev>)</td><td rowspan="1" colspan="1">3.331–4.421</td><td rowspan="1" colspan="1">4.017</td><td rowspan="1" colspan="1">3.511–4.724</td><td rowspan="1" colspan="1">4.166</td></tr><tr><td rowspan="1" colspan="1">Maximum Width</td><td rowspan="1" colspan="1">2.008–2.924</td><td rowspan="1" colspan="1">2.363</td><td rowspan="1" colspan="1">1.868–2.902</td><td rowspan="1" colspan="1">2.432</td></tr><tr><td rowspan="1" colspan="1">Width of Head / Width of Left Elytron</td><td rowspan="1" colspan="1">0.796–0.987</td><td rowspan="1" colspan="1">0.897</td><td rowspan="1" colspan="1">0.819–1.017</td><td rowspan="1" colspan="1">0.899</td></tr><tr><td rowspan="1" colspan="1">Pronotum: Width (at widest part) / Length</td><td rowspan="1" colspan="1">1.699–2.076</td><td rowspan="1" colspan="1">1.823</td><td rowspan="1" colspan="1">1.688–1.936</td><td rowspan="1" colspan="1">1.812</td></tr><tr><td rowspan="1" colspan="1">Length of Pronotum / Length of Head</td><td rowspan="1" colspan="1">1.293–1.517</td><td rowspan="1" colspan="1">1.373</td><td rowspan="1" colspan="1">1.299–1.476</td><td rowspan="1" colspan="1">1.367</td></tr><tr><td rowspan="1" colspan="1">
                  <abbrev xmlns:xlink="http://www.w3.org/1999/xlink" xlink:title="apparent body length" id="ABBRID0EO4BM" xlink:type="simple">ABL</abbrev>
                </td><td rowspan="1" colspan="1">4.241–5.301</td><td rowspan="1" colspan="1">4.819</td><td rowspan="1" colspan="1">4.211–5.640</td><td rowspan="1" colspan="1">4.965</td></tr><tr><td rowspan="1" colspan="5">
                  <bold>I.</bold> <italic><tp:taxon-name><tp:taxon-name-part taxon-name-part-type="genus" reg="Hyboptera">Hyboptera</tp:taxon-name-part> <tp:taxon-name-part taxon-name-part-type="species" reg="viridivittis">viridivittis</tp:taxon-name-part></tp:taxon-name></italic> Chaudoir</td></tr><tr><td rowspan="2" colspan="1"/><td rowspan="1" colspan="2">
                  <bold>Males (N3)</bold>
                </td><td rowspan="1" colspan="2">
                  <bold>Females (N5)</bold>
                </td></tr><tr><td rowspan="1" colspan="1">
                  <bold>Range</bold>
                </td><td rowspan="1" colspan="1">
                  <bold>Mean</bold>
                </td><td rowspan="1" colspan="1">
                  <bold>Range</bold>
                </td><td rowspan="1" colspan="1">
                  <bold>Mean</bold>
                </td></tr><tr><td rowspan="1" colspan="1">Total Length (<abbrev xmlns:xlink="http://www.w3.org/1999/xlink" xlink:title="standardized body length" id="ABBRID0E56BM" xlink:type="simple">SBL</abbrev>)</td><td rowspan="1" colspan="1">3.785–4.052</td><td rowspan="1" colspan="1">3.933</td><td rowspan="1" colspan="1">3.759–4.167</td><td rowspan="1" colspan="1">4.003</td></tr><tr><td rowspan="1" colspan="1">Maximum Width</td><td rowspan="1" colspan="1">2.34–2.458</td><td rowspan="1" colspan="1">2.399</td><td rowspan="1" colspan="1">2.184–2.586</td><td rowspan="1" colspan="1">2.374</td></tr><tr><td rowspan="1" colspan="1">Width of Head / Width of Left Elytron</td><td rowspan="1" colspan="1">0.841–0.892</td><td rowspan="1" colspan="1">0.871</td><td rowspan="1" colspan="1">0.842–0.922</td><td rowspan="1" colspan="1">0.893</td></tr><tr><td rowspan="1" colspan="1">Pronotum: Width (at widest part) / Length</td><td rowspan="1" colspan="1">1.729–1.853</td><td rowspan="1" colspan="1">1.798</td><td rowspan="1" colspan="1">1.765–1.930</td><td rowspan="1" colspan="1">1.84</td></tr><tr><td rowspan="1" colspan="1">Length of Pronotum / Length of Head</td><td rowspan="1" colspan="1">1.262–1.517</td><td rowspan="1" colspan="1">1.355</td><td rowspan="1" colspan="1">1.199–1.316</td><td rowspan="1" colspan="1">1.278</td></tr><tr><td rowspan="1" colspan="1">
                  <abbrev xmlns:xlink="http://www.w3.org/1999/xlink" xlink:title="apparent body length" id="ABBRID0ETCCM" xlink:type="simple">ABL</abbrev>
                </td><td rowspan="1" colspan="1">4.787–5.089</td><td rowspan="1" colspan="1">4.934</td><td rowspan="1" colspan="1">4.646–5.272</td><td rowspan="1" colspan="1">5.003</td></tr><tr><td rowspan="1" colspan="5">
                  <bold><italic><tp:taxon-name><tp:taxon-name-part taxon-name-part-type="species" reg="tuberculata">tuberculata</tp:taxon-name-part></tp:taxon-name></italic> species group</bold>
                </td></tr><tr><td rowspan="1" colspan="5">
                  <bold>J.</bold> <italic><tp:taxon-name><tp:taxon-name-part taxon-name-part-type="genus" reg="Hyboptera">Hyboptera</tp:taxon-name-part> <tp:taxon-name-part taxon-name-part-type="species" reg="auxilidora">auxilidora</tp:taxon-name-part></tp:taxon-name></italic> Erwin</td></tr><tr><td rowspan="2" colspan="1"/><td rowspan="1" colspan="2">
                  <bold>Males (N6)</bold>
                </td><td rowspan="1" colspan="2">
                  <bold>Females (N6)</bold>
                </td></tr><tr><td rowspan="1" colspan="1">
                  <bold>Range</bold>
                </td><td rowspan="1" colspan="1">
                  <bold>Mean</bold>
                </td><td rowspan="1" colspan="1">
                  <bold>Range</bold>
                </td><td rowspan="1" colspan="1">
                  <bold>Mean</bold>
                </td></tr><tr><td rowspan="1" colspan="1">Total Length (<abbrev xmlns:xlink="http://www.w3.org/1999/xlink" xlink:title="standardized body length" id="ABBRID0EVFCM" xlink:type="simple">SBL</abbrev>)</td><td rowspan="1" colspan="1">4.389–4.938</td><td rowspan="1" colspan="1">4.654</td><td rowspan="1" colspan="1">4.408–4.983</td><td rowspan="1" colspan="1">4.755</td></tr><tr><td rowspan="1" colspan="1">Maximum Width</td><td rowspan="1" colspan="1">2.42–3.28</td><td rowspan="1" colspan="1">2.77</td><td rowspan="1" colspan="1">2.524–2.922</td><td rowspan="1" colspan="1">2.726</td></tr><tr><td rowspan="1" colspan="1">Width of Head / Width of Left Elytron</td><td rowspan="1" colspan="1">0.727–0.980</td><td rowspan="1" colspan="1">0.88</td><td rowspan="1" colspan="1">0.875–0.936</td><td rowspan="1" colspan="1">0.906</td></tr><tr><td rowspan="1" colspan="1">Pronotum: Width (at widest part) / Length</td><td rowspan="1" colspan="1">1.774–1.988</td><td rowspan="1" colspan="1">1.881</td><td rowspan="1" colspan="1">1.743–2.019</td><td rowspan="1" colspan="1">1.868</td></tr><tr><td rowspan="1" colspan="1">Length of Pronotum / Length of Head</td><td rowspan="1" colspan="1">1.208–1.297</td><td rowspan="1" colspan="1">1.252</td><td rowspan="1" colspan="1">1.243–1.573</td><td rowspan="1" colspan="1">1.361</td></tr><tr><td rowspan="1" colspan="1">
                  <abbrev xmlns:xlink="http://www.w3.org/1999/xlink" xlink:title="apparent body length" id="ABBRID0EKICM" xlink:type="simple">ABL</abbrev>
                </td><td rowspan="1" colspan="1">5.058–5.923</td><td rowspan="1" colspan="1">5.483</td><td rowspan="1" colspan="1">5.265–5.925</td><td rowspan="1" colspan="1">5.539</td></tr><tr><td rowspan="1" colspan="5">
                  <bold>K.</bold> <italic><tp:taxon-name><tp:taxon-name-part taxon-name-part-type="genus" reg="Hyboptera">Hyboptera</tp:taxon-name-part> <tp:taxon-name-part taxon-name-part-type="species" reg="dilutior">dilutior</tp:taxon-name-part></tp:taxon-name></italic> Oberthür</td></tr><tr><td rowspan="2" colspan="1"/><td rowspan="1" colspan="2">
                  <bold>Males (N15)</bold>
                </td><td rowspan="1" colspan="2">
                  <bold>Females (N15)</bold>
                </td></tr><tr><td rowspan="1" colspan="1">
                  <bold>Range</bold>
                </td><td rowspan="1" colspan="1">
                  <bold>Mean</bold>
                </td><td rowspan="1" colspan="1">
                  <bold>Range</bold>
                </td><td rowspan="1" colspan="1">
                  <bold>Mean</bold>
                </td></tr><tr><td rowspan="1" colspan="1">Total Length (<abbrev xmlns:xlink="http://www.w3.org/1999/xlink" xlink:title="standardized body length" id="ABBRID0E1KCM" xlink:type="simple">SBL</abbrev>)</td><td rowspan="1" colspan="1">3.545–4.665</td><td rowspan="1" colspan="1">4.256</td><td rowspan="1" colspan="1">3.888–4.559</td><td rowspan="1" colspan="1">4.339</td></tr><tr><td rowspan="1" colspan="1">Maximum Width</td><td rowspan="1" colspan="1">1.952–2.772</td><td rowspan="1" colspan="1">2.416</td><td rowspan="1" colspan="1">2.708–3.208</td><td rowspan="1" colspan="1">3.024</td></tr><tr><td rowspan="1" colspan="1">Width of Head / Width of Left Elytron</td><td rowspan="1" colspan="1">0.909–1.012</td><td rowspan="1" colspan="1">0.959</td><td rowspan="1" colspan="1">0.743–0.850</td><td rowspan="1" colspan="1">0.786</td></tr><tr><td rowspan="1" colspan="1">Pronotum: Width (at widest part) / Length</td><td rowspan="1" colspan="1">1.709–1.925</td><td rowspan="1" colspan="1">1.811</td><td rowspan="1" colspan="1">1.701–2.003</td><td rowspan="1" colspan="1">1.827</td></tr><tr><td rowspan="1" colspan="1">Length of Pronotum / Length of Head</td><td rowspan="1" colspan="1">1.236–1.403</td><td rowspan="1" colspan="1">1.333</td><td rowspan="1" colspan="1">1.210–1.350</td><td rowspan="1" colspan="1">1.292</td></tr><tr><td rowspan="1" colspan="1">
                  <abbrev xmlns:xlink="http://www.w3.org/1999/xlink" xlink:title="apparent body length" id="ABBRID0EPNCM" xlink:type="simple">ABL</abbrev>
                </td><td rowspan="1" colspan="1">3.916–5.979</td><td rowspan="1" colspan="1">5.035</td><td rowspan="1" colspan="1">4.760–5.772</td><td rowspan="1" colspan="1">5.129</td></tr><tr><td rowspan="1" colspan="5">
                  <bold>L.</bold> <italic><tp:taxon-name><tp:taxon-name-part taxon-name-part-type="genus" reg="Hyboptera">Hyboptera</tp:taxon-name-part> <tp:taxon-name-part taxon-name-part-type="species" reg="lucida">lucida</tp:taxon-name-part></tp:taxon-name></italic> Henry &amp; Erwin, sp. n.</td></tr><tr><td rowspan="2" colspan="1"/><td rowspan="1" colspan="2">
                  <bold>Males (N5)</bold>
                </td><td rowspan="1" colspan="2">
                  <bold>Females (N9)</bold>
                </td></tr><tr><td rowspan="1" colspan="1">
                  <bold>Range</bold>
                </td><td rowspan="1" colspan="1">
                  <bold>Mean</bold>
                </td><td rowspan="1" colspan="1">
                  <bold>Range</bold>
                </td><td rowspan="1" colspan="1">
                  <bold>Mean</bold>
                </td></tr><tr><td rowspan="1" colspan="1">Total Length (<abbrev xmlns:xlink="http://www.w3.org/1999/xlink" xlink:title="standardized body length" id="ABBRID0E6PCM" xlink:type="simple">SBL</abbrev>)</td><td rowspan="1" colspan="1">4.376–5.066</td><td rowspan="1" colspan="1">4.752</td><td rowspan="1" colspan="1">4.690–5.265</td><td rowspan="1" colspan="1">5.029</td></tr><tr><td rowspan="1" colspan="1">Maximum Width</td><td rowspan="1" colspan="1">2.362–3.218</td><td rowspan="1" colspan="1">2.849</td><td rowspan="1" colspan="1">2.820–3.248</td><td rowspan="1" colspan="1">3.054</td></tr><tr><td rowspan="1" colspan="1">Width of Head / Width of Left Elytron</td><td rowspan="1" colspan="1">0.845–0.976</td><td rowspan="1" colspan="1">0.887</td><td rowspan="1" colspan="1">0.828–0.957</td><td rowspan="1" colspan="1">0.883</td></tr><tr><td rowspan="1" colspan="1">Pronotum: Width (at widest part) / Length</td><td rowspan="1" colspan="1">1.713–1.924</td><td rowspan="1" colspan="1">1.84</td><td rowspan="1" colspan="1">1.742–1.981</td><td rowspan="1" colspan="1">1.88</td></tr><tr><td rowspan="1" colspan="1">Length of Pronotum / Length of Head</td><td rowspan="1" colspan="1">1.130–1.274</td><td rowspan="1" colspan="1">1.207</td><td rowspan="1" colspan="1">1.150–1.351</td><td rowspan="1" colspan="1">1.266</td></tr><tr><td rowspan="1" colspan="1">
                  <abbrev xmlns:xlink="http://www.w3.org/1999/xlink" xlink:title="apparent body length" id="ABBRID0EUSCM" xlink:type="simple">ABL</abbrev>
                </td><td rowspan="1" colspan="1">5.641–6.294</td><td rowspan="1" colspan="1">5.852</td><td rowspan="1" colspan="1">5.514–6.667</td><td rowspan="1" colspan="1">6.093</td></tr><tr><td rowspan="1" colspan="5">
                  <bold>M.</bold> <italic><tp:taxon-name><tp:taxon-name-part taxon-name-part-type="genus" reg="Hyboptera">Hyboptera</tp:taxon-name-part> <tp:taxon-name-part taxon-name-part-type="species" reg="tuberculata">tuberculata</tp:taxon-name-part></tp:taxon-name></italic> (Dejean)</td></tr><tr><td rowspan="2" colspan="1"/><td rowspan="1" colspan="2">
                  <bold>Males (N15)</bold>
                </td><td rowspan="1" colspan="2">
                  <bold>Females (N15)</bold>
                </td></tr><tr><td rowspan="1" colspan="1">
                  <bold>Range</bold>
                </td><td rowspan="1" colspan="1">
                  <bold>Mean</bold>
                </td><td rowspan="1" colspan="1">
                  <bold>Range</bold>
                </td><td rowspan="1" colspan="1">
                  <bold>Mean</bold>
                </td></tr><tr><td rowspan="1" colspan="1">Total Length (<abbrev xmlns:xlink="http://www.w3.org/1999/xlink" xlink:title="standardized body length" id="ABBRID0EEVCM" xlink:type="simple">SBL</abbrev>)</td><td rowspan="1" colspan="1">3.942–4.853</td><td rowspan="1" colspan="1">4.471</td><td rowspan="1" colspan="1">4.196–4.843</td><td rowspan="1" colspan="1">4.533</td></tr><tr><td rowspan="1" colspan="1">Maximum Width</td><td rowspan="1" colspan="1">2.178–2.928</td><td rowspan="1" colspan="1">2.609</td><td rowspan="1" colspan="1">2.206–3.116</td><td rowspan="1" colspan="1">2.689</td></tr><tr><td rowspan="1" colspan="1">Width of Head / Width of Left Elytron</td><td rowspan="1" colspan="1">0.819–1.058</td><td rowspan="1" colspan="1">0.899</td><td rowspan="1" colspan="1">0.839–1.029</td><td rowspan="1" colspan="1">0.893</td></tr><tr><td rowspan="1" colspan="1">Pronotum: Width (at widest part) / Length</td><td rowspan="1" colspan="1">1.731–2.223</td><td rowspan="1" colspan="1">1.876</td><td rowspan="1" colspan="1">1.726–1.993</td><td rowspan="1" colspan="1">1.859</td></tr><tr><td rowspan="1" colspan="1">Length of Pronotum / Length of Head</td><td rowspan="1" colspan="1">1.103–1.379</td><td rowspan="1" colspan="1">1.264</td><td rowspan="1" colspan="1">1.181–1.354</td><td rowspan="1" colspan="1">1.277</td></tr><tr><td rowspan="1" colspan="1">
                  <abbrev xmlns:xlink="http://www.w3.org/1999/xlink" xlink:title="apparent body length" id="ABBRID0EZXCM" xlink:type="simple">ABL</abbrev>
                </td><td rowspan="1" colspan="1">4.321–5.883</td><td rowspan="1" colspan="1">5.231</td><td rowspan="1" colspan="1">4.745–5.763</td><td rowspan="1" colspan="1">5.325</td></tr><tr><td rowspan="1" colspan="5">
                  <bold>N.</bold> <italic><tp:taxon-name><tp:taxon-name-part taxon-name-part-type="genus" reg="Hyboptera">Hyboptera</tp:taxon-name-part> <tp:taxon-name-part taxon-name-part-type="species" reg="verrucosa">verrucosa</tp:taxon-name-part></tp:taxon-name></italic> (Reiche)</td></tr><tr><td rowspan="2" colspan="1"/><td rowspan="1" colspan="2">
                  <bold>Males (N14)</bold>
                </td><td rowspan="1" colspan="2">
                  <bold>Females (N16)</bold>
                </td></tr><tr><td rowspan="1" colspan="1">
                  <bold>Range</bold>
                </td><td rowspan="1" colspan="1">
                  <bold>Mean</bold>
                </td><td rowspan="1" colspan="1">
                  <bold>Range</bold>
                </td><td rowspan="1" colspan="1">
                  <bold>Mean</bold>
                </td></tr><tr><td rowspan="1" colspan="1">Total Length (<abbrev xmlns:xlink="http://www.w3.org/1999/xlink" xlink:title="standardized body length" id="ABBRID0EJ1CM" xlink:type="simple">SBL</abbrev>)</td><td rowspan="1" colspan="1">3.824–4.587</td><td rowspan="1" colspan="1">4.203</td><td rowspan="1" colspan="1">3.793–4.898</td><td rowspan="1" colspan="1">4.417</td></tr><tr><td rowspan="1" colspan="1">Maximum Width</td><td rowspan="1" colspan="1">2.060–2.636</td><td rowspan="1" colspan="1">2.352</td><td rowspan="1" colspan="1">2.190–2.846</td><td rowspan="1" colspan="1">2.478</td></tr><tr><td rowspan="1" colspan="1">Width of Head / Width of Left Elytron</td><td rowspan="1" colspan="1">0.893–1.025</td><td rowspan="1" colspan="1">0.954</td><td rowspan="1" colspan="1">0.862–1.024</td><td rowspan="1" colspan="1">0.928</td></tr><tr><td rowspan="1" colspan="1">Pronotum: Width (at widest part) / Length</td><td rowspan="1" colspan="1">1.774–1.997</td><td rowspan="1" colspan="1">1.882</td><td rowspan="1" colspan="1">1.797–2.012</td><td rowspan="1" colspan="1">1.865</td></tr><tr><td rowspan="1" colspan="1">Length of Pronotum / Length of Head</td><td rowspan="1" colspan="1">1.186–1.359</td><td rowspan="1" colspan="1">1.269</td><td rowspan="1" colspan="1">1.185–1.398</td><td rowspan="1" colspan="1">1.268</td></tr><tr><td rowspan="1" colspan="1">
                  <abbrev xmlns:xlink="http://www.w3.org/1999/xlink" xlink:title="apparent body length" id="ABBRID0E53CM" xlink:type="simple">ABL</abbrev>
                </td><td rowspan="1" colspan="1">4.493–5.511</td><td rowspan="1" colspan="1">4.932</td><td rowspan="1" colspan="1">4.474–5.660</td><td rowspan="1" colspan="1">5.06</td></tr></tbody></table></table-wrap></app></tp:treatment-sec><ref-list><ref id="B2"><mixed-citation xmlns:xlink="http://www.w3.org/1999/xlink" xlink:type="simple">
          <person-group><name name-style="western"><surname>Chaudoir</surname><given-names>M de</given-names></name></person-group> (<year>1872</year>) <article-title>Monographie des callidides.</article-title> <source>Annales de la Sociéte´ Entomologique de Belgique</source> <volume>15</volume>: <fpage>97</fpage>–<lpage>204</lpage>.</mixed-citation></ref></ref-list></tp:taxon-treatment>
