# Supplementary material for: Hyboptera Chaudoir, 1872 of the Cryptobatida group of subtribe Agrina: A taxonomic revision with notes on their ways of life (Insecta, Coleoptera, Carabidae, Lebiini)
Source: Zookeys. 2017 Nov 7;(714):61–127. doi: 10.3897/zookeys.714.15113 (PMC5740477; doi:10.3897/zookeys.714.15113)
Supplement: XML Treatment for Hyboptera verrucosa [file zookeys.714.15113-treatment15.xml]

<!DOCTYPE tp:taxon-treatment
  PUBLIC "-//TaxonX//DTD Taxonomic Treatment Publishing DTD v0 20100105//EN" "tax-treatment-NSO.dtd">
<tp:taxon-treatment xmlns:tp="http://www.plazi.org/taxpub"><tp:treatment-meta><kwd-group><label>Taxon classification</label><kwd><named-content xmlns:xlink="http://www.w3.org/1999/xlink" content-type="kingdom">Animalia</named-content></kwd><kwd><named-content xmlns:xlink="http://www.w3.org/1999/xlink" content-type="order">Coleoptera</named-content></kwd><kwd><named-content xmlns:xlink="http://www.w3.org/1999/xlink" content-type="family"> Carabidae</named-content></kwd></kwd-group><mixed-citation publication-type="journal"><person-group><name><surname>Erwin</surname><given-names>Terry L.</given-names></name><name><surname>Henry</surname><given-names>Shasta C.</given-names></name></person-group><article-title>
          <italic><tp:taxon-name><tp:taxon-name-part taxon-name-part-type="genus" reg="Hyboptera">Hyboptera</tp:taxon-name-part></tp:taxon-name></italic> Chaudoir, 1872 of the Cryptobatida group of subtribe <tp:taxon-name><tp:taxon-name-part taxon-name-part-type="subtribe">Agrina</tp:taxon-name-part></tp:taxon-name>: A taxonomic revision with notes on their ways of life (<tp:taxon-name><tp:taxon-name-part taxon-name-part-type="class">Insecta</tp:taxon-name-part></tp:taxon-name>, <tp:taxon-name><tp:taxon-name-part taxon-name-part-type="order">Coleoptera</tp:taxon-name-part></tp:taxon-name>, <tp:taxon-name><tp:taxon-name-part taxon-name-part-type="family">Carabidae</tp:taxon-name-part></tp:taxon-name>, <tp:taxon-name><tp:taxon-name-part taxon-name-part-type="tribe">Lebiini</tp:taxon-name-part></tp:taxon-name>)</article-title><source>Zookeys</source><day>7</day><month>11</month><year>2017</year><volume>2017</volume><issue>714</issue><fpage>61</fpage><lpage>127</lpage><pub-id pub-id-type="doi">10.3897/zookeys.714.15113</pub-id></mixed-citation></tp:treatment-meta><tp:nomenclature><tp:taxon-name>
              <tp:taxon-name-part taxon-name-part-type="genus" reg="Hyboptera">Hyboptera</tp:taxon-name-part>
              <tp:taxon-name-part taxon-name-part-type="species" reg="verrucosa">verrucosa</tp:taxon-name-part>
            </tp:taxon-name><tp:taxon-authority>(Reiche), 1842, stat. rest.</tp:taxon-authority><xref ref-type="fig" rid="F9">Verrucose humps-backed beetle Figs 9B</xref><xref ref-type="fig" rid="F10">, 10E</xref><xref ref-type="fig" rid="F11">, 11</xref><tp:nomenclature-citation-list><tp:nomenclature-citation><tp:taxon-name>
                  <tp:taxon-name-part taxon-name-part-type="genus" reg="Aspasia">Aspasia</tp:taxon-name-part> <tp:taxon-name-part taxon-name-part-type="species" reg="verrucosa">verrucosa</tp:taxon-name-part></tp:taxon-name><comment>Reiche, 1842: 311.</comment></tp:nomenclature-citation><tp:nomenclature-citation><tp:taxon-name>
                  <tp:taxon-name-part taxon-name-part-type="genus" reg="Hyboptera">Hyboptera</tp:taxon-name-part> <tp:taxon-name-part taxon-name-part-type="species" reg="verrucosa">verrucosa</tp:taxon-name-part></tp:taxon-name><comment>(Reiche); <xref ref-type="bibr" rid="B2">Chaudoir (1872</xref>: 164).</comment></tp:nomenclature-citation><tp:nomenclature-citation><tp:taxon-name>
                  <tp:taxon-name-part taxon-name-part-type="genus" reg="Lebia">Lebia</tp:taxon-name-part> <tp:taxon-name-part taxon-name-part-type="species" reg="tuberculata">tuberculata</tp:taxon-name-part></tp:taxon-name><comment>Dejean; <xref ref-type="bibr" rid="B28">Reichardt (1971</xref>: 53).</comment></tp:nomenclature-citation></tp:nomenclature-citation-list></tp:nomenclature><tp:treatment-sec sec-type="Holotype. Sex unknown" id="SECID0EGIGK"><title>Holotype. Sex unknown.</title><p>
              <bold>Colombia</bold> (“Nouvelle-Grenade”), (<abbrev xmlns:xlink="http://www.w3.org/1999/xlink" content-type="institution" xlink:title="Muséum national d’Histoire naturelle, Paris" id="ABBRID0EOIGK" xlink:type="simple">MNHP</abbrev>). Type locality herewith restricted to <bold>Colombia</bold>, Amazonas, Leticia, <named-content xmlns:xlink="http://www.w3.org/1999/xlink" content-type="dwc:verbatimCoordinates" xlink:type="simple"><named-content content-type="geo-json" specific-use="{&#34;type&#34;:&#34;Point&#34;,&#34;coordinates&#34;:[-69.944900,-4.224200]}" id="NCID0EYIGK" xlink:type="simple">4.2242°S, 69.9449°W</named-content></named-content>, 70 m.s.a.l.</p></tp:treatment-sec><tp:treatment-sec sec-type="Derivation of specific epithet" id="SECID0E4IGK"><title>Derivation of specific epithet.</title><p>The specific epithet, <italic><tp:taxon-name><tp:taxon-name-part taxon-name-part-type="species" reg="verrucosa">verrucosa</tp:taxon-name-part></tp:taxon-name></italic>, is a feminine Latin adjective referring to the tuberculate elytra.</p></tp:treatment-sec><tp:treatment-sec sec-type="Proposed English vernacular name" id="SECID0ENJGK"><title>Proposed English vernacular name.</title><p>Verrucose humps-backed beetle.</p></tp:treatment-sec><tp:treatment-sec sec-type="diagnosis" id="SECID0ESJGK"><title>Diagnosis.</title><p>With the attributes of the genus and <italic><tp:taxon-name><tp:taxon-name-part taxon-name-part-type="species" reg="tuberculata">tuberculata</tp:taxon-name-part></tp:taxon-name></italic> species group as described above and adults with only dark non-metallic markings on the pronotal disc, pronoum with rounded margins, elytron just posterior to scutellum with a V-shaped pale area encompassing the scutellum and sutural and first interval, venter substantially infuscate, and elytra narrow, not broadly arcuate.</p></tp:treatment-sec><tp:treatment-sec sec-type="description" id="SECID0ECKGK"><title>Description.</title><p>(Figs <xref ref-type="fig" rid="F9">9B</xref>, <xref ref-type="fig" rid="F10">10E</xref>). <italic>Size</italic>: See Appendix <xref ref-type="app" rid="app1">1</xref>. Length (<abbrev xmlns:xlink="http://www.w3.org/1999/xlink" xlink:title="standardized body length" id="ABBRID0EWKGK" xlink:type="simple">SBL</abbrev>) long for genus, <abbrev xmlns:xlink="http://www.w3.org/1999/xlink" xlink:title="apparent body length" id="ABBRID0E1KGK" xlink:type="simple">ABL</abbrev> = 4.47–5.66 mm, <abbrev xmlns:xlink="http://www.w3.org/1999/xlink" xlink:title="standardized body length" id="ABBRID0E5KGK" xlink:type="simple">SBL</abbrev> = 3.79–4.90 mm, <abbrev xmlns:xlink="http://www.w3.org/1999/xlink" xlink:title="total width" id="ABBRID0ECLGK" xlink:type="simple">TW</abbrev> = 2.06–2.85 mm.</p><p>
              <italic>Color: See</italic> diagnosis, above.</p><p>
              <italic>Luster</italic>: Without any metallic highlights, shiny and matte.</p><p>
              <italic>Microsculpture</italic>: Mostly isodiametric and stretched, shallowly impressed, cells somewhat more stretched around elytral tubercles.</p><p>
              <italic>Head</italic>: Rugae moderately coarse, mostly without patterned arrangement. Eye markedly large, sub-hemispheric, evenly rounded anteriorly, subtly more prolonged posteriorly. Antenna short, barely reaching humerus. Labrum rectangulate, shallowly bilobed, anterior margin slightly emarginate. Neck finely transversely rugose.</p><p>
              <italic>Prothorax</italic>: Pronotum moderately broad, disc centrally depressed with coarse angulate rugae. Lateral margins broadly explanate and evenly rounded to obtuse hind angle, base medially produced and rounded posteriorly.</p><p>
              <italic>Pterothorax</italic>: Normal for <tp:taxon-name><tp:taxon-name-part taxon-name-part-type="subtribe">Agrina</tp:taxon-name-part></tp:taxon-name>, fully winged. Elytron intervals 3 with 8, and interval 5 with 6 prominent discal unisetiferous tubercles, interval 4 with sub-apical pale colored “lens,” other intervals moderately convex, side margin broadly explanate laterally only at middle third. Elytron broad and moderately short, much narrower in width than that of the pronotum at the broadest part, apex truncate, slightly rounded with distal corner broadly and obtusely rounded, disc not significantly convex, basal third slightly depressed. All interneurs well-impressed.</p><p>
              <italic>Legs</italic>: Femur dorso-ventrally moderately depressed, tibia coequal in length, more depressed; tarsus less than half the length of the tibia, fourth tarsomere markedly bilobed and with tarsal pad of setae.</p><!--PageBreak--><p>
              <italic>Abdomen</italic>: Sparsely setiferous; normal ambulatory setae on sterna 3–5; female with two pairs of ambulatory setae on sternum 6, medial pair of setae less than the length of lateral pair; males with only the lateral pair of longer setae.</p><p>
              <italic>Male genitalia</italic>: (Fig. <xref ref-type="fig" rid="F10">10E</xref>). With ostium of 1/5 its length, catopic, apex short, rounded; endophallus with flagellum, flagellum not barbed. Parameres asymmetric, right very small, left larger.</p><p>
              <italic>Female genitalia</italic>: Not investigated, likely similar to that of <italic><tp:taxon-name><tp:taxon-name-part taxon-name-part-type="genus" reg="Hyboptera">H.</tp:taxon-name-part> <tp:taxon-name-part taxon-name-part-type="species" reg="lucida">lucida</tp:taxon-name-part></tp:taxon-name></italic> (Fig. <xref ref-type="fig" rid="F8">8</xref>).</p></tp:treatment-sec><tp:treatment-sec sec-type="Dispersal potential" id="SECID0EHNGK"><title>Dispersal potential.</title><p>These beetles are macropterous and capable of flight. They are moderately swift and agile runners. Adults of this species are attracted to C.D.C. light traps.</p></tp:treatment-sec><tp:treatment-sec sec-type="Way of life" id="SECID0EMNGK"><title>Way of life.</title><p>Adults are common in the lowlands (6 to 829 m.a.s.l.) and appear to be generalists in rainforest biotopes such as terra firme and secondary rain/pine forest. In these forests, they are commonly found in big trees with vines and epiphytes, in suspended dry <italic><tp:taxon-name><tp:taxon-name-part taxon-name-part-type="genus" reg="Cecropia">Cecropia</tp:taxon-name-part></tp:taxon-name></italic> leaves, and in dry <italic><tp:taxon-name><tp:taxon-name-part taxon-name-part-type="genus" reg="Astrocaryum">Astrocaryum</tp:taxon-name-part> <tp:taxon-name-part taxon-name-part-type="species" reg="chambira">chambira</tp:taxon-name-part></tp:taxon-name></italic> Burret palm frond skirts. Individuals can be found in January-November, in both the rainy and dry seasons. Member of this species have been recorded from the canopy of the following tree species using insecticidal fogging techniques: <italic><tp:taxon-name><tp:taxon-name-part taxon-name-part-type="genus" reg="Chrysophyllum">Chrysophyllum</tp:taxon-name-part> <tp:taxon-name-part taxon-name-part-type="species" reg="argenteum">argenteum</tp:taxon-name-part></tp:taxon-name></italic> cf.; <italic><tp:taxon-name><tp:taxon-name-part taxon-name-part-type="genus" reg="Sterculia">Sterculia</tp:taxon-name-part> <tp:taxon-name-part taxon-name-part-type="species" reg="colombiana">colombiana</tp:taxon-name-part></tp:taxon-name></italic> cf.; <italic><tp:taxon-name><tp:taxon-name-part taxon-name-part-type="genus" reg="Parkia">Parkia</tp:taxon-name-part> <tp:taxon-name-part taxon-name-part-type="species" reg="multijuga">multijuga</tp:taxon-name-part></tp:taxon-name></italic> cf.; <italic><tp:taxon-name><tp:taxon-name-part taxon-name-part-type="genus" reg="Naucleopsis">Naucleopsis</tp:taxon-name-part> <tp:taxon-name-part taxon-name-part-type="species" reg="herrerensis">herrerensis</tp:taxon-name-part></tp:taxon-name></italic> cf.; <italic><tp:taxon-name><tp:taxon-name-part taxon-name-part-type="genus" reg="Matisia">Matisia</tp:taxon-name-part> <tp:taxon-name-part taxon-name-part-type="species" reg="malacocalyx">malacocalyx</tp:taxon-name-part></tp:taxon-name></italic> cf.; <italic><tp:taxon-name><tp:taxon-name-part taxon-name-part-type="genus" reg="Pseudolmedia">Pseudolmedia</tp:taxon-name-part> <tp:taxon-name-part taxon-name-part-type="species" reg="laevigata">laevigata</tp:taxon-name-part></tp:taxon-name></italic>; <italic><tp:taxon-name><tp:taxon-name-part taxon-name-part-type="genus" reg="Browneopsis">Browneopsis</tp:taxon-name-part> <tp:taxon-name-part taxon-name-part-type="species" reg="ucayalina">ucayalina</tp:taxon-name-part></tp:taxon-name></italic>; <italic><tp:taxon-name><tp:taxon-name-part taxon-name-part-type="genus" reg="Simira">Simira</tp:taxon-name-part> <tp:taxon-name-part taxon-name-part-type="species" reg="cordifolia">cordifolia</tp:taxon-name-part></tp:taxon-name>/rubescens</italic> cf.; <italic><tp:taxon-name><tp:taxon-name-part taxon-name-part-type="genus" reg="Brownea">Brownea</tp:taxon-name-part> <tp:taxon-name-part taxon-name-part-type="species" reg="grandiceps">grandiceps</tp:taxon-name-part></tp:taxon-name></italic> cf.; <italic><tp:taxon-name><tp:taxon-name-part taxon-name-part-type="genus" reg="Talisia">Talisia</tp:taxon-name-part></tp:taxon-name></italic> bitter; <italic><tp:taxon-name><tp:taxon-name-part taxon-name-part-type="genus" reg="Virola">Virola</tp:taxon-name-part> <tp:taxon-name-part taxon-name-part-type="species" reg="decorticans">decorticans</tp:taxon-name-part></tp:taxon-name></italic> cf.; <tp:taxon-name><tp:taxon-name-part taxon-name-part-type="genus" reg="Pouteria">Pouteria</tp:taxon-name-part> <tp:taxon-name-part taxon-name-part-type="species" reg="cuspidata">cuspidata</tp:taxon-name-part> <tp:taxon-name-part taxon-name-part-type="infraspecific-rank">ssp.</tp:taxon-name-part> <tp:taxon-name-part taxon-name-part-type="subspecies" reg="robusta">robusta</tp:taxon-name-part></tp:taxon-name> cf.; <italic><tp:taxon-name><tp:taxon-name-part taxon-name-part-type="genus" reg="Diospyros">Diospyros</tp:taxon-name-part> <tp:taxon-name-part taxon-name-part-type="species" reg="sericea">sericea</tp:taxon-name-part></tp:taxon-name></italic>; <italic><tp:taxon-name><tp:taxon-name-part taxon-name-part-type="genus" reg="Guarea">Guarea</tp:taxon-name-part> <tp:taxon-name-part taxon-name-part-type="species" reg="silvatica">silvatica</tp:taxon-name-part></tp:taxon-name></italic>; <italic><tp:taxon-name><tp:taxon-name-part taxon-name-part-type="genus" reg="Lacistema">Lacistema</tp:taxon-name-part> <tp:taxon-name-part taxon-name-part-type="species" reg="nena">nena</tp:taxon-name-part></tp:taxon-name></italic> cf.; <italic><tp:taxon-name><tp:taxon-name-part taxon-name-part-type="genus" reg="Guatteria">Guatteria</tp:taxon-name-part> <tp:taxon-name-part taxon-name-part-type="species" reg="glaberrima">glaberrima</tp:taxon-name-part></tp:taxon-name></italic> cf.; <italic><tp:taxon-name><tp:taxon-name-part taxon-name-part-type="genus" reg="Luehea">Luehea</tp:taxon-name-part> <tp:taxon-name-part taxon-name-part-type="species" reg="seemanni">seemanni</tp:taxon-name-part></tp:taxon-name></italic>; <italic><tp:taxon-name><tp:taxon-name-part taxon-name-part-type="genus" reg="Cordia">Cordia</tp:taxon-name-part> <tp:taxon-name-part taxon-name-part-type="species" reg="alliodora">alliodora</tp:taxon-name-part></tp:taxon-name></italic>.</p></tp:treatment-sec><tp:treatment-sec sec-type="material" id="SECID0ENUGK"><title>Other specimens examined.</title><p>
              <bold>Brazil</bold>, Amazonas, km 60 N Manaus, 18.1 km W Campinas Field Station, <named-content xmlns:xlink="http://www.w3.org/1999/xlink" content-type="dwc:verbatimCoordinates" xlink:type="simple"><named-content content-type="geo-json" specific-use="{&#34;type&#34;:&#34;Point&#34;,&#34;coordinates&#34;:[-60.156000,2.468000]}" id="NCID0EYUGK" xlink:type="simple">2.468°N, 60.156°W</named-content></named-content>, 113m, 22 February 1979 (TL Erwin, et al.)(<named-content xmlns:xlink="http://www.w3.org/1999/xlink" content-type="dwc:institutional_code" xlink:type="simple">NMNH</named-content>: ADP007595, male), north of Manaus, on Amazonas 010 at Km 26, Reserva Ducke, <named-content xmlns:xlink="http://www.w3.org/1999/xlink" content-type="dwc:verbatimCoordinates" xlink:type="simple"><named-content content-type="geo-json" specific-use="{&#34;type&#34;:&#34;Point&#34;,&#34;coordinates&#34;:[-59.971000,-2.918000]}" id="NCID0EEVGK" xlink:type="simple">2.918°S, 59.971°W</named-content></named-content>, 70m, 29 November 1977 (J Arias)(<named-content xmlns:xlink="http://www.w3.org/1999/xlink" content-type="dwc:institutional_code" xlink:type="simple">NMNH</named-content>: ADP007619, male). <bold>Colombia</bold>, Amazonas, Leticia, <named-content xmlns:xlink="http://www.w3.org/1999/xlink" content-type="dwc:verbatimCoordinates" xlink:type="simple"><named-content content-type="geo-json" specific-use="{&#34;type&#34;:&#34;Point&#34;,&#34;coordinates&#34;:[-69.944900,-4.224200]}" id="NCID0ESVGK" xlink:type="simple">4.2242°S, 69.9449°W</named-content></named-content>, 70m, 19-25 February 1972 (HF Howden, A Howden)(<named-content xmlns:xlink="http://www.w3.org/1999/xlink" content-type="dwc:institutional_code" xlink:type="simple">NMNH</named-content>: ADP007579, male). <bold>Ecuador</bold>, Orellana, Reserva Ethnica Huaorani, 39 km S, Pompeya, Estación Científica Yasuní - Onkone Gare Camp, Erwin Piraña Plot: transect 2, station 6, <named-content xmlns:xlink="http://www.w3.org/1999/xlink" content-type="dwc:verbatimCoordinates" xlink:type="simple"><named-content content-type="geo-json" specific-use="{&#34;type&#34;:&#34;Point&#34;,&#34;coordinates&#34;:[-76.451300,-0.658100]}" id="NCID0EAWGK" xlink:type="simple">0.6581°S, 76.4513°W</named-content></named-content>, 220-250m, 22 January 1994 (TL Erwin, et al.)(<named-content xmlns:xlink="http://www.w3.org/1999/xlink" content-type="dwc:institutional_code" xlink:type="simple">NMNH</named-content>: ADP138694, male), Erwin Piraña Plot: transect 10, station 9, <named-content xmlns:xlink="http://www.w3.org/1999/xlink" content-type="dwc:verbatimCoordinates" xlink:type="simple"><named-content content-type="geo-json" specific-use="{&#34;type&#34;:&#34;Point&#34;,&#34;coordinates&#34;:[-76.445300,-0.654000]}" id="NCID0EMWGK" xlink:type="simple">0.6540°S, 76.4453°W</named-content></named-content>, 220-250m, 23 January 1994 (TL Erwin, et al.)(<named-content xmlns:xlink="http://www.w3.org/1999/xlink" content-type="dwc:institutional_code" xlink:type="simple">NMNH</named-content>: ADP138588, male), Erwin Piraña Plot: transect 8, station 3, <named-content xmlns:xlink="http://www.w3.org/1999/xlink" content-type="dwc:verbatimCoordinates" xlink:type="simple"><named-content content-type="geo-json" specific-use="{&#34;type&#34;:&#34;Point&#34;,&#34;coordinates&#34;:[-76.440300,-0.655100]}" id="NCID0EYWGK" xlink:type="simple">0.6551°S, 76.4403°W</named-content></named-content>, 220-250m, 24 January 1994 (TL Erwin, et al.)(<named-content xmlns:xlink="http://www.w3.org/1999/xlink" content-type="dwc:institutional_code" xlink:type="simple">NMNH</named-content>: ADP138834, male), Erwin Piraña Plot: transect 7, station 10, <named-content xmlns:xlink="http://www.w3.org/1999/xlink" content-type="dwc:verbatimCoordinates" xlink:type="simple"><named-content content-type="geo-json" specific-use="{&#34;type&#34;:&#34;Point&#34;,&#34;coordinates&#34;:[-76.447400,-0.655600]}" id="NCID0EEXGK" xlink:type="simple">0.6556°S, 76.4474°W</named-content></named-content>, 220-250m, 7 October 1994 (TL Erwin, et al.)(<named-content xmlns:xlink="http://www.w3.org/1999/xlink" content-type="dwc:institutional_code" xlink:type="simple">NMNH</named-content>: ADP135867, female), Erwin Piraña Plot: transect 6, station 9, <named-content xmlns:xlink="http://www.w3.org/1999/xlink" content-type="dwc:verbatimCoordinates" xlink:type="simple"><named-content content-type="geo-json" specific-use="{&#34;type&#34;:&#34;Point&#34;,&#34;coordinates&#34;:[-76.448300,-0.656100]}" id="NCID0EQXGK" xlink:type="simple">0.6561°S, 76.4483°W</named-content></named-content>, 220-250m, 12 February 1995 (TL Erwin, et al.)(<named-content xmlns:xlink="http://www.w3.org/1999/xlink" content-type="dwc:institutional_code" xlink:type="simple">NMNH</named-content>: ADP135871, male), Erwin Piraña Plot: transect 1, station 4, <named-content xmlns:xlink="http://www.w3.org/1999/xlink" content-type="dwc:verbatimCoordinates" xlink:type="simple"><named-content content-type="geo-json" specific-use="{&#34;type&#34;:&#34;Point&#34;,&#34;coordinates&#34;:[-76.452100,-0.658600]}" id="NCID0E3XGK" xlink:type="simple">0.6586°S, 76.4521°W</named-content></named-content>, 220-250m, 4 October 1995 (TL Erwin, et al.)(<named-content xmlns:xlink="http://www.w3.org/1999/xlink" content-type="dwc:institutional_code" xlink:type="simple">NMNH</named-content>: ADP135911, male), Erwin Piraña Plot: transect 6, station 10, <named-content xmlns:xlink="http://www.w3.org/1999/xlink" content-type="dwc:verbatimCoordinates" xlink:type="simple"><named-content content-type="geo-json" specific-use="{&#34;type&#34;:&#34;Point&#34;,&#34;coordinates&#34;:[-76.448300,-0.656100]}" id="NCID0EIYGK" xlink:type="simple">0.6561°S, 76.4483°W</named-content></named-content>, 220-250m, 2 October 1996 (TL Erwin, et al.)(<named-content xmlns:xlink="http://www.w3.org/1999/xlink" content-type="dwc:institutional_code" xlink:type="simple">NMNH</named-content>: ADP135924, female), Yasuni National Park (edge), 95.43 km E (heading 101.46°), Coca, Tiputini Biodiversity Station, Erwin Harpia Plot: transect 6, station 1, <named-content xmlns:xlink="http://www.w3.org/1999/xlink" content-type="dwc:verbatimCoordinates" xlink:type="simple"><named-content content-type="geo-json" specific-use="{&#34;type&#34;:&#34;Point&#34;,&#34;coordinates&#34;:[-76.144300,-0.629500]}" id="NCID0EUYGK" xlink:type="simple">0.6295°S, 76.1443°W</named-content></named-content>, 220-250m, 26 October 1998 (TL Erwin, et al.)(<named-content xmlns:xlink="http://www.w3.org/1999/xlink" content-type="dwc:institutional_code" xlink:type="simple">NMNH</named-content>: ADP135869, female). <bold>French Guiana</bold>, Cayenne, Commune de Roura, Montagne des <!--PageBreak-->Chevaux, <named-content xmlns:xlink="http://www.w3.org/1999/xlink" content-type="dwc:verbatimCoordinates" xlink:type="simple"><named-content content-type="geo-json" specific-use="{&#34;type&#34;:&#34;Point&#34;,&#34;coordinates&#34;:[-52.396600,4.712700]}" id="NCID0EEZGK" xlink:type="simple">4.7127°N, 52.3966°W</named-content></named-content>, 90m, 19 October 2013 (S Brule, PH Dalens, E Poirier)(<named-content xmlns:xlink="http://www.w3.org/1999/xlink" content-type="dwc:institutional_code" xlink:type="simple">NMNH</named-content>: ADP140530, male), 29 March 2014 (S Brule, PH Dalens, E Poirier)(<named-content xmlns:xlink="http://www.w3.org/1999/xlink" content-type="dwc:institutional_code" xlink:type="simple">NMNH</named-content>: ADP140518, female), Region de Saul, Commune de Saul, Belvedere de Saul, <named-content xmlns:xlink="http://www.w3.org/1999/xlink" content-type="dwc:verbatimCoordinates" xlink:type="simple"><named-content content-type="geo-json" specific-use="{&#34;type&#34;:&#34;Point&#34;,&#34;coordinates&#34;:[-53.215900,3.622300]}" id="NCID0EUZGK" xlink:type="simple">3.6223°N, 53.2159°W</named-content></named-content>, 283-325m, 23 February 2011 (S Brule, PH Dalens, E Poirier)(<named-content xmlns:xlink="http://www.w3.org/1999/xlink" content-type="dwc:institutional_code" xlink:type="simple">NMNH</named-content>: ADP134156, female), 17 October 2012 (S Brule, PH Dalens, E Poirier)(<named-content xmlns:xlink="http://www.w3.org/1999/xlink" content-type="dwc:institutional_code" xlink:type="simple">NMNH</named-content>: ADP134297, male), Foret de Maya, Commune Macouria, <named-content xmlns:xlink="http://www.w3.org/1999/xlink" content-type="dwc:verbatimCoordinates" xlink:type="simple"><named-content content-type="geo-json" specific-use="{&#34;type&#34;:&#34;Point&#34;,&#34;coordinates&#34;:[-52.460300,4.955200]}" id="NCID0EE1GK" xlink:type="simple">4.9552°N, 52.4603°W</named-content></named-content>, 30m, 19 December 2016 (S Brule, PH Dalens, E Poirier)(<named-content xmlns:xlink="http://www.w3.org/1999/xlink" content-type="dwc:institutional_code" xlink:type="simple">NMNH</named-content>: ADP151234, female), Cirque Orfion, Orapu RN2 PK65, Commune de Regina, <named-content xmlns:xlink="http://www.w3.org/1999/xlink" content-type="dwc:verbatimCoordinates" xlink:type="simple"><named-content content-type="geo-json" specific-use="{&#34;type&#34;:&#34;Point&#34;,&#34;coordinates&#34;:[-52.345400,4.496200]}" id="NCID0EQ1GK" xlink:type="simple">4.4962°N, 52.3454°W</named-content></named-content>, 81m, 24 September 2016 (S Brule, PH Dalens, E Poirier)(<named-content xmlns:xlink="http://www.w3.org/1999/xlink" content-type="dwc:institutional_code" xlink:type="simple">NMNH</named-content>: ADP151233, male). <bold>Panamá</bold>, Canal Zone, Ancón, <named-content xmlns:xlink="http://www.w3.org/1999/xlink" content-type="dwc:verbatimCoordinates" xlink:type="simple"><named-content content-type="geo-json" specific-use="{&#34;type&#34;:&#34;Point&#34;,&#34;coordinates&#34;:[-79.554100,8.958800]}" id="NCID0E51GK" xlink:type="simple">8.9588°N, 79.5541°W</named-content></named-content>, 36m, 5 November 1921 (H Osborn)(<named-content xmlns:xlink="http://www.w3.org/1999/xlink" content-type="dwc:institutional_code" xlink:type="simple">NMNH</named-content>: ADP058099, female), Lion Hill Island, <named-content xmlns:xlink="http://www.w3.org/1999/xlink" content-type="dwc:verbatimCoordinates" xlink:type="simple"><named-content content-type="geo-json" specific-use="{&#34;type&#34;:&#34;Point&#34;,&#34;coordinates&#34;:[-79.891600,9.226600]}" id="NCID0EK2GK" xlink:type="simple">9.2266°N, 79.8916°W</named-content></named-content>, 68m, 29 June 1981 (RB Kimsey)(<named-content xmlns:xlink="http://www.w3.org/1999/xlink" content-type="dwc:institutional_code" xlink:type="simple">UCD</named-content>: ADP056612, female), Paraiso, <named-content xmlns:xlink="http://www.w3.org/1999/xlink" content-type="dwc:verbatimCoordinates" xlink:type="simple"><named-content content-type="geo-json" specific-use="{&#34;type&#34;:&#34;Point&#34;,&#34;coordinates&#34;:[-79.628000,9.033000]}" id="NCID0EX2GK" xlink:type="simple">9.033°N, 79.628°W</named-content></named-content>, 106m, 11 January 1911 (EA Schwarz)(<named-content xmlns:xlink="http://www.w3.org/1999/xlink" content-type="dwc:institutional_code" xlink:type="simple">NMNH</named-content>: ADP007952, female), 24 April 1911 (EA Schwarz)(<named-content xmlns:xlink="http://www.w3.org/1999/xlink" content-type="dwc:institutional_code" xlink:type="simple">NMNH</named-content>: ADP007950, male), 2.2 km W Frijoles, <named-content xmlns:xlink="http://www.w3.org/1999/xlink" content-type="dwc:verbatimCoordinates" xlink:type="simple"><named-content content-type="geo-json" specific-use="{&#34;type&#34;:&#34;Point&#34;,&#34;coordinates&#34;:[-79.796600,9.173600]}" id="NCID0EH3GK" xlink:type="simple">9.1736°N, 79.7966°W</named-content></named-content>, 37m, 25 July 1977 (RB Kimsey, LS Kimsey)(<named-content xmlns:xlink="http://www.w3.org/1999/xlink" content-type="dwc:institutional_code" xlink:type="simple">UCD</named-content>: ADP058775, female), 4.8 km W Cocoli, <named-content xmlns:xlink="http://www.w3.org/1999/xlink" content-type="dwc:verbatimCoordinates" xlink:type="simple"><named-content content-type="geo-json" specific-use="{&#34;type&#34;:&#34;Point&#34;,&#34;coordinates&#34;:[-79.629000,8.980000]}" id="NCID0EU3GK" xlink:type="simple">8.980°N, 79.629°W</named-content></named-content>, 188m, 30 August 1974, HP Stockwell, 046080, female), 8 km NW Gamboa, <named-content xmlns:xlink="http://www.w3.org/1999/xlink" content-type="dwc:verbatimCoordinates" xlink:type="simple"><named-content content-type="geo-json" specific-use="{&#34;type&#34;:&#34;Point&#34;,&#34;coordinates&#34;:[-79.749200,9.163900]}" id="NCID0E33GK" xlink:type="simple">9.1639°N, 79.7492°W</named-content></named-content>, 100m, 15 July 1976 (TL Erwin, et al.)(<named-content xmlns:xlink="http://www.w3.org/1999/xlink" content-type="dwc:institutional_code" xlink:type="simple">NMNH</named-content>: ADP055841, male), Barro Colorado Nature Monument, Barro Colorado Island, Barro Colorado Research Station, <named-content xmlns:xlink="http://www.w3.org/1999/xlink" content-type="dwc:verbatimCoordinates" xlink:type="simple"><named-content content-type="geo-json" specific-use="{&#34;type&#34;:&#34;Point&#34;,&#34;coordinates&#34;:[-79.836800,9.165200]}" id="NCID0EI4GK" xlink:type="simple">9.1652°N, 79.8368°W</named-content></named-content>, 70m, 26 June 1926 (<named-content xmlns:xlink="http://www.w3.org/1999/xlink" content-type="dwc:institutional_code" xlink:type="simple">NMNH</named-content>: ADP 007951, female), May 1929 (PJ Darlington Jr.)(<named-content xmlns:xlink="http://www.w3.org/1999/xlink" content-type="dwc:institutional_code" xlink:type="simple">MCZ</named-content>: ADP007948, male, 007957, female), 2 July 1938 (EC Williams)(<named-content xmlns:xlink="http://www.w3.org/1999/xlink" content-type="dwc:institutional_code" xlink:type="simple">CMNH</named-content>: ADP007956, male), January 1941 (KW Cooper)(<named-content xmlns:xlink="http://www.w3.org/1999/xlink" content-type="dwc:institutional_code" xlink:type="simple">MCZ</named-content>: ADP007949, ADP007955, females), April - May 1942 (<named-content xmlns:xlink="http://www.w3.org/1999/xlink" content-type="dwc:institutional_code" xlink:type="simple">NMNH</named-content>: ADP007954, female), 19 February 1975 (TL Erwin, JL Lawrence)(<named-content xmlns:xlink="http://www.w3.org/1999/xlink" content-type="dwc:institutional_code" xlink:type="simple">NMNH</named-content>: ADP027571, female), March 1975 (TL Erwin, JL Lawrence)(<named-content xmlns:xlink="http://www.w3.org/1999/xlink" content-type="dwc:institutional_code" xlink:type="simple">NMNH</named-content>: ADP042850, male), 10 May 1977 (H Wolda)(<named-content xmlns:xlink="http://www.w3.org/1999/xlink" content-type="dwc:institutional_code" xlink:type="simple">NMNH</named-content>: ADP079070, male), 2 June 1977 (H Wolda)(<named-content xmlns:xlink="http://www.w3.org/1999/xlink" content-type="dwc:institutional_code" xlink:type="simple">NMNH</named-content>: ADP077804, female), 5 June 1977 (H Wolda)(<named-content xmlns:xlink="http://www.w3.org/1999/xlink" content-type="dwc:institutional_code" xlink:type="simple">NMNH</named-content>: ADP078274, female), 25 September 1977 (H Wolda)(<named-content xmlns:xlink="http://www.w3.org/1999/xlink" content-type="dwc:institutional_code" xlink:type="simple">NMNH</named-content>: ADP076934, male), 1 November 1977 (H Wolda)(<named-content xmlns:xlink="http://www.w3.org/1999/xlink" content-type="dwc:institutional_code" xlink:type="simple">NMNH</named-content>: ADP082523, male), 24 April 1978 (H Wolda)(<named-content xmlns:xlink="http://www.w3.org/1999/xlink" content-type="dwc:institutional_code" xlink:type="simple">NMNH</named-content>: ADP089657, male), 24 April 1978 (H Wolda)(<named-content xmlns:xlink="http://www.w3.org/1999/xlink" content-type="dwc:institutional_code" xlink:type="simple">NMNH</named-content>: ADP089660, female), 19 May 1978 (H Wolda)(<named-content xmlns:xlink="http://www.w3.org/1999/xlink" content-type="dwc:institutional_code" xlink:type="simple">NMNH</named-content>: ADP062493, male), 22 May 1978 (H Wolda)(<named-content xmlns:xlink="http://www.w3.org/1999/xlink" content-type="dwc:institutional_code" xlink:type="simple">NMNH</named-content>: ADP066554, male), 13 June 1978 (H Wolda)(<named-content xmlns:xlink="http://www.w3.org/1999/xlink" content-type="dwc:institutional_code" xlink:type="simple">NMNH</named-content>: ADP065729, female), 4 October 1978 (H Wolda)(<named-content xmlns:xlink="http://www.w3.org/1999/xlink" content-type="dwc:institutional_code" xlink:type="simple">NMNH</named-content>: ADP080371, female), Parque Nacional Soberania, Madden Forest, <named-content xmlns:xlink="http://www.w3.org/1999/xlink" content-type="dwc:verbatimCoordinates" xlink:type="simple"><named-content content-type="geo-json" specific-use="{&#34;type&#34;:&#34;Point&#34;,&#34;coordinates&#34;:[-79.616000,9.098000]}" id="NCID0E26GK" xlink:type="simple">9.098°N, 79.616°W</named-content></named-content>, 50m, 3 July 1974 (C O’Brien, L O’Brien, B Marshall)(<named-content xmlns:xlink="http://www.w3.org/1999/xlink" content-type="dwc:institutional_code" xlink:type="simple">NMNH</named-content>: ADP027330, male); Cocle, El Valle, <named-content xmlns:xlink="http://www.w3.org/1999/xlink" content-type="dwc:verbatimCoordinates" xlink:type="simple"><named-content content-type="geo-json" specific-use="{&#34;type&#34;:&#34;Point&#34;,&#34;coordinates&#34;:[-80.152000,8.603000]}" id="NCID0EHAHK" xlink:type="simple">8.603°N, 80.152°W</named-content></named-content>, 800m, 16 May 1973 (HP Stockwell)(<named-content xmlns:xlink="http://www.w3.org/1999/xlink" content-type="dwc:institutional_code" xlink:type="simple">NMNH</named-content>: ADP047483, female), El Valle, <named-content xmlns:xlink="http://www.w3.org/1999/xlink" content-type="dwc:verbatimCoordinates" xlink:type="simple"><named-content content-type="geo-json" specific-use="{&#34;type&#34;:&#34;Point&#34;,&#34;coordinates&#34;:[-80.152000,8.603000]}" id="NCID0ETAHK" xlink:type="simple">8.603°N, 80.152°W</named-content></named-content>, 829m, 26 May 1983 (WE Steiner)(<named-content xmlns:xlink="http://www.w3.org/1999/xlink" content-type="dwc:institutional_code" xlink:type="simple">NMNH</named-content>: ADP005802, female); Panamá, Parque Natural Metropolitano, Panamá City, 8.9946º N, 79.5428º W, 67m, 13 May 1996 (F. Øedegaard)(<named-content xmlns:xlink="http://www.w3.org/1999/xlink" content-type="dwc:institutional_code" xlink:type="simple">NMNH</named-content>: ADP140497, male), 27 September 1995, (F. Øedegaard)(<named-content xmlns:xlink="http://www.w3.org/1999/xlink" content-type="dwc:institutional_code" xlink:type="simple">NMNH</named-content>: ADP140507, male), Portobelo, <named-content xmlns:xlink="http://www.w3.org/1999/xlink" content-type="dwc:verbatimCoordinates" xlink:type="simple"><named-content content-type="geo-json" specific-use="{&#34;type&#34;:&#34;Point&#34;,&#34;coordinates&#34;:[-69.653000,9.555000]}" id="NCID0EHBHK" xlink:type="simple">9.555°N, 69.653°W</named-content></named-content>, 10m, 11 March 1911 (EA Schwarz)(<named-content xmlns:xlink="http://www.w3.org/1999/xlink" content-type="dwc:institutional_code" xlink:type="simple">NMNH</named-content>: ADP007953, female). <bold>Perú</bold>, Loreto, Pacaya-Samiria National Reserve, Río Samiria, Cocha Shinguito, <named-content xmlns:xlink="http://www.w3.org/1999/xlink" content-type="dwc:verbatimCoordinates" xlink:type="simple"><named-content content-type="geo-json" specific-use="{&#34;type&#34;:&#34;Point&#34;,&#34;coordinates&#34;:[-76.655600,-5.177500]}" id="NCID0EVBHK" xlink:type="simple">5.1775°S, 76.6556°W</named-content></named-content>, 112m, 19 June 1990 (TL Erwin, et al.)(<named-content xmlns:xlink="http://www.w3.org/1999/xlink" content-type="dwc:institutional_code" xlink:type="simple">NMNH</named-content>: ADP094065, female), 20 August 1991 (TL Erwin, MG Pogue)(<named-content xmlns:xlink="http://www.w3.org/1999/xlink" content-type="dwc:institutional_code" xlink:type="simple">NMNH</named-content>: ADP051383, female), 22 May 1990 (TL Erwin, et al.)(<named-content xmlns:xlink="http://www.w3.org/1999/xlink" content-type="dwc:institutional_code" xlink:type="simple">NMNH</named-content>: ADP086946, ADP086980, ADP086980, females); <!--PageBreak-->Madre de Dios, Reserva Nacional Tambopata, 30 km (air) SW, Puerto Maldonado, Explorer’s Inn, <named-content xmlns:xlink="http://www.w3.org/1999/xlink" content-type="dwc:verbatimCoordinates" xlink:type="simple"><named-content content-type="geo-json" specific-use="{&#34;type&#34;:&#34;Point&#34;,&#34;coordinates&#34;:[-69.293600,-12.836400]}" id="NCID0ELCHK" xlink:type="simple">12.8364°S, 69.2936°W</named-content></named-content>, 209m, 25 February 1984 (TL Erwin, et al.)(<named-content xmlns:xlink="http://www.w3.org/1999/xlink" content-type="dwc:institutional_code" xlink:type="simple">NMNH</named-content>: ADP007594, female), Manu Reserved Zone, Río Manu, BIOLAT Biological Station, Pakitza, <named-content xmlns:xlink="http://www.w3.org/1999/xlink" content-type="dwc:verbatimCoordinates" xlink:type="simple"><named-content content-type="geo-json" specific-use="{&#34;type&#34;:&#34;Point&#34;,&#34;coordinates&#34;:[-71.283100,-11.944600]}" id="NCID0EXCHK" xlink:type="simple">11.9446°S, 71.2831°W</named-content></named-content>, 356m, 9 September 1988 (TL Erwin)(<named-content xmlns:xlink="http://www.w3.org/1999/xlink" content-type="dwc:institutional_code" xlink:type="simple">NMNH</named-content>: ADP007556, male), 14 October 1991 (TL Erwin, MG Pogue)(<named-content xmlns:xlink="http://www.w3.org/1999/xlink" content-type="dwc:institutional_code" xlink:type="simple">NMNH</named-content>: ADP007555, male), 10 July 1992 (TL Erwin, GP Servat, D Silva, F Pfuno S, E Pfuno S)(<named-content xmlns:xlink="http://www.w3.org/1999/xlink" content-type="dwc:institutional_code" xlink:type="simple">NMNH</named-content>: ADP007572, female), 22 June 1993 (TL Erwin, F Pfuno S)(<named-content xmlns:xlink="http://www.w3.org/1999/xlink" content-type="dwc:institutional_code" xlink:type="simple">NMNH</named-content>: ADP007557, female). <bold>Suriname</bold>, Kwatta, Warwabos, weg nr zee, <named-content xmlns:xlink="http://www.w3.org/1999/xlink" content-type="dwc:verbatimCoordinates" xlink:type="simple"><named-content content-type="geo-json" specific-use="{&#34;type&#34;:&#34;Point&#34;,&#34;coordinates&#34;:[-55.158600,5.843700]}" id="NCID0ERDHK" xlink:type="simple">5.8437°N, 55.1586°W</named-content></named-content>, 6m, 28 January - 1 February 1964 (DC Geijskes)(<abbrev xmlns:xlink="http://www.w3.org/1999/xlink" content-type="institution" xlink:title="Naturalis Bidiversity Center, Lieden" id="ABBRID0EWDHK" xlink:type="simple">NBCL</abbrev>: ADP005808, male, ADP005806, female); Paramaribo, Ma Retraite, <named-content xmlns:xlink="http://www.w3.org/1999/xlink" content-type="dwc:verbatimCoordinates" xlink:type="simple"><named-content content-type="geo-json" specific-use="{&#34;type&#34;:&#34;Point&#34;,&#34;coordinates&#34;:[-55.158600,5.843700]}" id="NCID0E5DHK" xlink:type="simple">5.8437°N, 55.1586°W</named-content></named-content>, 6m, 12-14 February 1964 (DC Geijskes)(<abbrev xmlns:xlink="http://www.w3.org/1999/xlink" content-type="institution" xlink:title="Naturalis Bidiversity Center, Lieden" id="ABBRID0EDEHK" xlink:type="simple">NBCL</abbrev>: ADP005807, male), Wanica, Lelydorp, Sumatra weg, <named-content xmlns:xlink="http://www.w3.org/1999/xlink" content-type="dwc:verbatimCoordinates" xlink:type="simple"><named-content content-type="geo-json" specific-use="{&#34;type&#34;:&#34;Point&#34;,&#34;coordinates&#34;:[-55.198000,5.700000]}" id="NCID0ELEHK" xlink:type="simple">5.700°N, 55.198°W</named-content></named-content>, 7m, 26-31 March 1964 (DC Geijskes)(<abbrev xmlns:xlink="http://www.w3.org/1999/xlink" content-type="institution" xlink:title="Naturalis Bidiversity Center, Lieden" id="ABBRID0EQEHK" xlink:type="simple">NBCL</abbrev>: ADP007598, female). <bold>Trinidad and Tobago</bold>, Tunapuna, Mt. St. Benedict Monastery, nr. PAX House, <named-content xmlns:xlink="http://www.w3.org/1999/xlink" content-type="dwc:verbatimCoordinates" xlink:type="simple"><named-content content-type="geo-json" specific-use="{&#34;type&#34;:&#34;Point&#34;,&#34;coordinates&#34;:[-61.398400,10.662400]}" id="NCID0E1EHK" xlink:type="simple">10.6624°N, 61.3984°W</named-content></named-content>, 204m, 8-9 July 1999 (GB Edwards)(<named-content xmlns:xlink="http://www.w3.org/1999/xlink" content-type="dwc:institutional_code" xlink:type="simple">NMNH</named-content>: ADP112207, male, ADP112233, female). <bold>Venezuela</bold>, Bolivar, 22 km E Upata, <named-content xmlns:xlink="http://www.w3.org/1999/xlink" content-type="dwc:verbatimCoordinates" xlink:type="simple"><named-content content-type="geo-json" specific-use="{&#34;type&#34;:&#34;Point&#34;,&#34;coordinates&#34;:[-62.212000,7.960000]}" id="NCID0EIFHK" xlink:type="simple">7.960°N, 62.212°W</named-content></named-content>, 359m, 18-19 June 1996 (HF Howden, A Howden)(<named-content xmlns:xlink="http://www.w3.org/1999/xlink" content-type="dwc:institutional_code" xlink:type="simple">NMNH</named-content>: ADP007596, female).</p></tp:treatment-sec><tp:treatment-sec sec-type="distribution" id="SECID0ERFHK"><title>Geographic distribution</title><p>(Fig. <xref ref-type="fig" rid="F11">11</xref>). This species is currently known from the restricted type locality (see above) in Colombia, and from Brazil – Amazonas; Ecuador, French Guiana, Panamá, Perú, Suriname, Trinidad and Tobago, and Venezuela.</p></tp:treatment-sec><tp:treatment-sec sec-type="notes" id="SECID0E2FHK"><title>Notes.</title><p>
              <xref ref-type="bibr" rid="B29">Reichardt (1973)</xref> reported additional localities under his treatment for this name; however, he also synonymized <italic><tp:taxon-name><tp:taxon-name-part taxon-name-part-type="genus" reg="Hyboptera">H.</tp:taxon-name-part> <tp:taxon-name-part taxon-name-part-type="species" reg="verrucosa">verrucosa</tp:taxon-name-part></tp:taxon-name></italic> with <italic><tp:taxon-name><tp:taxon-name-part taxon-name-part-type="genus" reg="Hyboptera">H.</tp:taxon-name-part> <tp:taxon-name-part taxon-name-part-type="species" reg="tuberculata">tuberculata</tp:taxon-name-part></tp:taxon-name></italic> in <xref ref-type="bibr" rid="B28">Reichardt (1971)</xref>. Since we do not accept his action and regard them both as good species, we cannot use his locality records without access to the specimens he saw in order for us to correct his identifications.</p></tp:treatment-sec><tp:treatment-sec><!--Section generated to contain objects referenced in tp:taxon-treatment.--><fig id="F9" position="float" orientation="portrait"><label>Figure 9.</label><caption><p>Digital Photo-illustration. Habitus, dorsal aspect. <bold>A</bold> <italic><tp:taxon-name><tp:taxon-name-part taxon-name-part-type="genus" reg="Hyboptera">Hyboptera</tp:taxon-name-part> <tp:taxon-name-part taxon-name-part-type="species" reg="tuberculata">tuberculata</tp:taxon-name-part></tp:taxon-name></italic> (Dejean), female, ADP007533 <bold>B</bold> <italic><tp:taxon-name><tp:taxon-name-part taxon-name-part-type="genus" reg="Hyboptera">Hyboptera</tp:taxon-name-part> <tp:taxon-name-part taxon-name-part-type="species" reg="verrucosa">verrucosa</tp:taxon-name-part></tp:taxon-name></italic> (Reiche), female, ADP086946.</p></caption><graphic xmlns:xlink="http://www.w3.org/1999/xlink" xlink:href="zookeys-714-061-g009.jpg" position="float" orientation="portrait" xlink:type="simple" id="oo_166807.jpg"/></fig><fig id="F10" position="float" orientation="portrait"><label>Figure 10.</label><caption><p>Digital Photo-illustration, male aedeagus in repose, dorsal, ventral, left lateral aspects: <bold>A</bold> <italic><tp:taxon-name><tp:taxon-name-part taxon-name-part-type="genus" reg="Hyboptera">Hyboptera</tp:taxon-name-part> <tp:taxon-name-part taxon-name-part-type="species" reg="apollonia">apollonia</tp:taxon-name-part></tp:taxon-name></italic> Erwin, ADP100266 <bold>B</bold> <italic><tp:taxon-name><tp:taxon-name-part taxon-name-part-type="genus" reg="Hyboptera">Hyboptera</tp:taxon-name-part> <tp:taxon-name-part taxon-name-part-type="species" reg="dilutior">dilutior</tp:taxon-name-part></tp:taxon-name></italic> Oberthür, ADP134143 <bold>C</bold> <italic><tp:taxon-name><tp:taxon-name-part taxon-name-part-type="genus" reg="Hyboptera">Hyboptera</tp:taxon-name-part> <tp:taxon-name-part taxon-name-part-type="species" reg="lucida">lucida</tp:taxon-name-part></tp:taxon-name></italic> Henry &amp; Erwin, sp. n., ADP135785 <bold>D</bold> <italic><tp:taxon-name><tp:taxon-name-part taxon-name-part-type="genus" reg="Hyboptera">Hyboptera</tp:taxon-name-part> <tp:taxon-name-part taxon-name-part-type="species" reg="tuberculata">tuberculata</tp:taxon-name-part></tp:taxon-name></italic> (Dejean), ADP135797 <bold>E</bold> <italic><tp:taxon-name><tp:taxon-name-part taxon-name-part-type="genus" reg="Hyboptera">Hyboptera</tp:taxon-name-part> <tp:taxon-name-part taxon-name-part-type="species" reg="verrucosa">verrucosa</tp:taxon-name-part></tp:taxon-name></italic> (Reiche), ADP082523. Legend, fl, flagellum. Scale line = 0.25 mm.</p></caption><graphic xmlns:xlink="http://www.w3.org/1999/xlink" xlink:href="zookeys-714-061-g010.jpg" position="float" orientation="portrait" xlink:type="simple" id="oo_166808.jpg"/></fig><fig id="F11" position="float" orientation="portrait"><label>Figure 11.</label><caption><p>Distribution map for known localities of <italic><tp:taxon-name><tp:taxon-name-part taxon-name-part-type="genus" reg="Hyboptera">Hyboptera</tp:taxon-name-part></tp:taxon-name></italic> species.</p></caption><graphic xmlns:xlink="http://www.w3.org/1999/xlink" xlink:href="zookeys-714-061-g011.jpg" position="float" orientation="portrait" xlink:type="simple" id="oo_166809.jpg"/></fig><app id="app1"><title>Appendix 1</title><p>Morphological measurements and ratios for adults of species of <italic><tp:taxon-name><tp:taxon-name-part taxon-name-part-type="genus" reg="Hyboptera">Hyboptera</tp:taxon-name-part></tp:taxon-name></italic> <xref ref-type="bibr" rid="B2">Chaudoir 1872</xref>. All values are in millimeters. Apparent body length (<abbrev xmlns:xlink="http://www.w3.org/1999/xlink" xlink:title="apparent body length" id="ABBRID0EXTAM" xlink:type="simple">ABL</abbrev>) is also provided in the descriptions. Means provided for ratios are “harmonic means.”</p><table-wrap id="T1" position="float" orientation="portrait"><table id="TID0ENAAK" rules="all"><tbody><tr><td rowspan="1" colspan="5">
                  <bold><italic><tp:taxon-name><tp:taxon-name-part taxon-name-part-type="species" reg="angulicollis">angulicollis</tp:taxon-name-part></tp:taxon-name></italic> specigroup</bold>
                </td></tr><tr><td rowspan="1" colspan="5">
                  <bold>A.</bold> <italic><tp:taxon-name><tp:taxon-name-part taxon-name-part-type="genus" reg="Hyboptera">Hyboptera</tp:taxon-name-part> <tp:taxon-name-part taxon-name-part-type="species" reg="angulicollis">angulicollis</tp:taxon-name-part></tp:taxon-name></italic> Chaudoir</td></tr><tr><td rowspan="2" colspan="1"/><td rowspan="1" colspan="2">
                  <bold>Males (N19)</bold>
                </td><td rowspan="1" colspan="2">
                  <bold>Females (11)</bold>
                </td></tr><tr><td rowspan="1" colspan="1">
                  <bold>Range</bold>
                </td><td rowspan="1" colspan="1">
                  <bold>Mean</bold>
                </td><td rowspan="1" colspan="1">
                  <bold>Range</bold>
                </td><td rowspan="1" colspan="1">
                  <bold>Mean</bold>
                </td></tr><tr><td rowspan="1" colspan="1">Total Length (<abbrev xmlns:xlink="http://www.w3.org/1999/xlink" xlink:title="standardized body length" id="ABBRID0EWWAM" xlink:type="simple">SBL</abbrev>)</td><td rowspan="1" colspan="1">3.344–6.958</td><td rowspan="1" colspan="1">3.695</td><td rowspan="1" colspan="1">3.353–4.148</td><td rowspan="1" colspan="1">3.724</td></tr><tr><td rowspan="1" colspan="1">Maximum Width</td><td rowspan="1" colspan="1">1.944–2.284</td><td rowspan="1" colspan="1">2.135</td><td rowspan="1" colspan="1">1.924–2.532</td><td rowspan="1" colspan="1">2.204</td></tr><tr><td rowspan="1" colspan="1">Width of Head / Width of Left Elytron</td><td rowspan="1" colspan="1">0.836–0.977</td><td rowspan="1" colspan="1">0.914</td><td rowspan="1" colspan="1">0.814–0.963</td><td rowspan="1" colspan="1">0.891</td></tr><tr><td rowspan="1" colspan="1">Pronotum: Width (at widest part) / Length</td><td rowspan="1" colspan="1">1.647–1.978</td><td rowspan="1" colspan="1">1.81</td><td rowspan="1" colspan="1">1.718–1.909</td><td rowspan="1" colspan="1">1.802</td></tr><tr><td rowspan="1" colspan="1">Length of Pronotum / Length of Head</td><td rowspan="1" colspan="1">1.256–1.495</td><td rowspan="1" colspan="1">1.364</td><td rowspan="1" colspan="1">1.279–1.515</td><td rowspan="1" colspan="1">1.381</td></tr><tr><td rowspan="1" colspan="1">
                  <abbrev xmlns:xlink="http://www.w3.org/1999/xlink" xlink:title="apparent body length" id="ABBRID0ELZAM" xlink:type="simple">ABL</abbrev>
                </td><td rowspan="1" colspan="1">3.943–4.800</td><td rowspan="1" colspan="1">4.296</td><td rowspan="1" colspan="1">4.015–4.795</td><td rowspan="1" colspan="1">4.377</td></tr><tr><td rowspan="1" colspan="5">
                  <bold>B.</bold> <italic><tp:taxon-name><tp:taxon-name-part taxon-name-part-type="genus" reg="Hyboptera">Hyboptera</tp:taxon-name-part> <tp:taxon-name-part taxon-name-part-type="species" reg="apollonia">apollonia</tp:taxon-name-part></tp:taxon-name></italic> Erwin</td></tr><tr><td rowspan="2" colspan="1"/><td rowspan="1" colspan="2">
                  <bold>Males (N2)</bold>
                </td><td rowspan="1" colspan="2">
                  <bold>Females (N6)</bold>
                </td></tr><tr><td rowspan="1" colspan="1">
                  <bold>Range</bold>
                </td><td rowspan="1" colspan="1">
                  <bold>Mean</bold>
                </td><td rowspan="1" colspan="1">
                  <bold>Range</bold>
                </td><td rowspan="1" colspan="1">
                  <bold>Mean</bold>
                </td></tr><tr><td rowspan="1" colspan="1">Total Length (<abbrev xmlns:xlink="http://www.w3.org/1999/xlink" xlink:title="standardized body length" id="ABBRID0E22AM" xlink:type="simple">SBL</abbrev>)</td><td rowspan="1" colspan="1">3.723–4.263</td><td rowspan="1" colspan="1">3.975</td><td rowspan="1" colspan="1">3.534–4.123</td><td rowspan="1" colspan="1">3.835</td></tr><tr><td rowspan="1" colspan="1">Maximum Width</td><td rowspan="1" colspan="1">2.168–2.502</td><td rowspan="1" colspan="1">2.327</td><td rowspan="1" colspan="1">2.098–2.574</td><td rowspan="1" colspan="1">2.3</td></tr><tr><td rowspan="1" colspan="1">Width of Head / Width of Left Elytron</td><td rowspan="1" colspan="1">0.889–0.927</td><td rowspan="1" colspan="1">0.908</td><td rowspan="1" colspan="1">0.810–0.914</td><td rowspan="1" colspan="1">0.888</td></tr><tr><td rowspan="1" colspan="1">Pronotum: Width (at widest part) / Length</td><td rowspan="1" colspan="1">1.703–1.714</td><td rowspan="1" colspan="1">1.709</td><td rowspan="1" colspan="1">1.799–1.955</td><td rowspan="1" colspan="1">1.861</td></tr><tr><td rowspan="1" colspan="1">Length of Pronotum / Length of Head</td><td rowspan="1" colspan="1">1.230–1.353</td><td rowspan="1" colspan="1">1.288</td><td rowspan="1" colspan="1">1.211–1.407</td><td rowspan="1" colspan="1">1.32</td></tr><tr><td rowspan="1" colspan="1">
                  <abbrev xmlns:xlink="http://www.w3.org/1999/xlink" xlink:title="apparent body length" id="ABBRID0EQ5AM" xlink:type="simple">ABL</abbrev>
                </td><td rowspan="1" colspan="1">4.534–5.144</td><td rowspan="1" colspan="1">4.82</td><td rowspan="1" colspan="1">4.199–5.067</td><td rowspan="1" colspan="1">4.566</td></tr><tr><td rowspan="1" colspan="5">
                  <bold>C.</bold> <italic><tp:taxon-name><tp:taxon-name-part taxon-name-part-type="genus" reg="Hyboptera">Hyboptera</tp:taxon-name-part> <tp:taxon-name-part taxon-name-part-type="species" reg="biolat">biolat</tp:taxon-name-part></tp:taxon-name></italic> Erwin &amp; Henry, sp. n.</td></tr><tr><td rowspan="2" colspan="1"/><td rowspan="1" colspan="2">
                  <bold>Males (N9)</bold>
                </td><td rowspan="1" colspan="2">
                  <bold>Females (N2)</bold>
                </td></tr><tr><td rowspan="1" colspan="1">
                  <bold>Range</bold>
                </td><td rowspan="1" colspan="1">
                  <bold>Mean</bold>
                </td><td rowspan="1" colspan="1">
                  <bold>Range</bold>
                </td><td rowspan="1" colspan="1">
                  <bold>Mean</bold>
                </td></tr><tr><td rowspan="1" colspan="1">Total Length (<abbrev xmlns:xlink="http://www.w3.org/1999/xlink" xlink:title="standardized body length" id="ABBRID0EABBM" xlink:type="simple">SBL</abbrev>)</td><td rowspan="1" colspan="1">3.159–3.744</td><td rowspan="1" colspan="1">3.458</td><td rowspan="1" colspan="1">3.207–3.482</td><td rowspan="1" colspan="1">3.339</td></tr><tr><td rowspan="1" colspan="1">Maximum Width</td><td rowspan="1" colspan="1">1.728–2.328</td><td rowspan="1" colspan="1">1.981</td><td rowspan="1" colspan="1">1.676–1.996</td><td rowspan="1" colspan="1">1.822</td></tr><tr><td rowspan="1" colspan="1">Width of Head / Width of Left Elytron</td><td rowspan="1" colspan="1">0.832–0.996</td><td rowspan="1" colspan="1">0.937</td><td rowspan="1" colspan="1">0.964–1.058</td><td rowspan="1" colspan="1">1.009</td></tr><tr><td rowspan="1" colspan="1">Pronotum: Width (at widest part) / Length</td><td rowspan="1" colspan="1">1.738–1.965</td><td rowspan="1" colspan="1">1.85</td><td rowspan="1" colspan="1">1.793–1.943</td><td rowspan="1" colspan="1">1.865</td></tr><tr><td rowspan="1" colspan="1">Length of Pronotum / Length of Head</td><td rowspan="1" colspan="1">1.300–1.429</td><td rowspan="1" colspan="1">1.345</td><td rowspan="1" colspan="1">1.396–1.518</td><td rowspan="1" colspan="1">1.455</td></tr><tr><td rowspan="1" colspan="1">
                  <abbrev xmlns:xlink="http://www.w3.org/1999/xlink" xlink:title="apparent body length" id="ABBRID0EVDBM" xlink:type="simple">ABL</abbrev>
                </td><td rowspan="1" colspan="1">3.714–4.166</td><td rowspan="1" colspan="1">3.969</td><td rowspan="1" colspan="1">3.638–3.855</td><td rowspan="1" colspan="1">3.743</td></tr><tr><td rowspan="1" colspan="5">
                  <bold>D.</bold> <italic><tp:taxon-name><tp:taxon-name-part taxon-name-part-type="genus" reg="Hyboptera">Hyboptera</tp:taxon-name-part> <tp:taxon-name-part taxon-name-part-type="species" reg="vestiverdis">vestiverdis</tp:taxon-name-part></tp:taxon-name></italic> Henry &amp; Erwin, sp. n.</td></tr><tr><td rowspan="2" colspan="1"/><td rowspan="1" colspan="2">
                  <bold>Males (N15)</bold>
                </td><td rowspan="1" colspan="2">
                  <bold>Females (N15)</bold>
                </td></tr><tr><td rowspan="1" colspan="1">
                  <bold>Range</bold>
                </td><td rowspan="1" colspan="1">
                  <bold>Mean</bold>
                </td><td rowspan="1" colspan="1">
                  <bold>Range</bold>
                </td><td rowspan="1" colspan="1">
                  <bold>Mean</bold>
                </td></tr><tr><td rowspan="1" colspan="1">Total Length (<abbrev xmlns:xlink="http://www.w3.org/1999/xlink" xlink:title="standardized body length" id="ABBRID0EFGBM" xlink:type="simple">SBL</abbrev>)</td><td rowspan="1" colspan="1">3.339–3.992</td><td rowspan="1" colspan="1">3.611</td><td rowspan="1" colspan="1">3.135–3.956</td><td rowspan="1" colspan="1">3.65</td></tr><tr><td rowspan="1" colspan="1">Maximum Width</td><td rowspan="1" colspan="1">1.896–2.548</td><td rowspan="1" colspan="1">2.115</td><td rowspan="1" colspan="1">1.826–2.428</td><td rowspan="1" colspan="1">2.127</td></tr><tr><td rowspan="1" colspan="1">Width of Head / Width of Left Elytron</td><td rowspan="1" colspan="1">0.834–1.016</td><td rowspan="1" colspan="1">0.93</td><td rowspan="1" colspan="1">0.845–0.983</td><td rowspan="1" colspan="1">0.924</td></tr><tr><td rowspan="1" colspan="1">Pronotum: Width (at widest part) / Length</td><td rowspan="1" colspan="1">1.698–2.003</td><td rowspan="1" colspan="1">1.861</td><td rowspan="1" colspan="1">1.680–1.993</td><td rowspan="1" colspan="1">1.82</td></tr><tr><td rowspan="1" colspan="1">Length of Pronotum / Length of Head</td><td rowspan="1" colspan="1">1.225–1.533</td><td rowspan="1" colspan="1">1.354</td><td rowspan="1" colspan="1">1.284–1.519</td><td rowspan="1" colspan="1">1.389</td></tr><tr><td rowspan="1" colspan="1">
                  <abbrev xmlns:xlink="http://www.w3.org/1999/xlink" xlink:title="apparent body length" id="ABBRID0E1IBM" xlink:type="simple">ABL</abbrev>
                </td><td rowspan="1" colspan="1">3.958–4.623</td><td rowspan="1" colspan="1">4.272</td><td rowspan="1" colspan="1">3.461–4.550</td><td rowspan="1" colspan="1">4.201</td></tr><tr><td rowspan="1" colspan="5">
                  <bold>E.</bold> <italic><tp:taxon-name><tp:taxon-name-part taxon-name-part-type="genus" reg="Hyboptera">Hyboptera</tp:taxon-name-part> <tp:taxon-name-part taxon-name-part-type="species" reg="scheelea">scheelea</tp:taxon-name-part></tp:taxon-name></italic> Erwin &amp; Henry, sp. n.</td></tr><tr><td rowspan="2" colspan="1"/><td rowspan="1" colspan="2">
                  <bold>Males (N0)</bold>
                </td><td rowspan="1" colspan="2">
                  <bold>Females (N1)</bold>
                </td></tr><tr><td rowspan="1" colspan="1">
                  <bold>Range</bold>
                </td><td rowspan="1" colspan="1">
                  <bold>Mean</bold>
                </td><td rowspan="1" colspan="1">
                  <bold>Range</bold>
                </td><td rowspan="1" colspan="1">
                  <bold>Mean</bold>
                </td></tr><tr><td rowspan="1" colspan="1">Total Length (<abbrev xmlns:xlink="http://www.w3.org/1999/xlink" xlink:title="standardized body length" id="ABBRID0EKLBM" xlink:type="simple">SBL</abbrev>)</td><td rowspan="1" colspan="1"/><td rowspan="1" colspan="1"/><td rowspan="1" colspan="1"/><td rowspan="1" colspan="1">3.683</td></tr><tr><td rowspan="1" colspan="1">Maximum Width</td><td rowspan="1" colspan="1"/><td rowspan="1" colspan="1"/><td rowspan="1" colspan="1"/><td rowspan="1" colspan="1">2.1</td></tr><tr><td rowspan="1" colspan="1">Width of Head / Width of Left Elytron</td><td rowspan="1" colspan="1"/><td rowspan="1" colspan="1"/><td rowspan="1" colspan="1"/><td rowspan="1" colspan="1">0.956</td></tr><tr><td rowspan="1" colspan="1">Pronotum: Width (at widest part) / Length</td><td rowspan="1" colspan="1"/><td rowspan="1" colspan="1"/><td rowspan="1" colspan="1"/><td rowspan="1" colspan="1">1.921</td></tr><tr><td rowspan="1" colspan="1">Length of Pronotum / Length of Head</td><td rowspan="1" colspan="1"/><td rowspan="1" colspan="1"/><td rowspan="1" colspan="1"/><td rowspan="1" colspan="1">1.306</td></tr><tr><td rowspan="1" colspan="1">
                  <abbrev xmlns:xlink="http://www.w3.org/1999/xlink" xlink:title="apparent body length" id="ABBRID0E6NBM" xlink:type="simple">ABL</abbrev>
                </td><td rowspan="1" colspan="1"/><td rowspan="1" colspan="1"/><td rowspan="1" colspan="1"/><td rowspan="1" colspan="1">4.544</td></tr><tr><td rowspan="1" colspan="5">
                  <bold>F.</bold> <italic><tp:taxon-name><tp:taxon-name-part taxon-name-part-type="genus" reg="Hyboptera">Hyboptera</tp:taxon-name-part> <tp:taxon-name-part taxon-name-part-type="species" reg="shasta">shasta</tp:taxon-name-part></tp:taxon-name></italic> Erwin, sp. n.</td></tr><tr><td rowspan="2" colspan="1"/><td rowspan="1" colspan="2">
                  <bold>Males (N1)</bold>
                </td><td rowspan="1" colspan="2">
                  <bold>Females (N0)</bold>
                </td></tr><tr><td rowspan="1" colspan="1">
                  <bold>Range</bold>
                </td><td rowspan="1" colspan="1">
                  <bold>Mean</bold>
                </td><td rowspan="1" colspan="1">
                  <bold>Range</bold>
                </td><td rowspan="1" colspan="1">
                  <bold>Mean</bold>
                </td></tr><tr><td rowspan="1" colspan="1">Total Length (<abbrev xmlns:xlink="http://www.w3.org/1999/xlink" xlink:title="standardized body length" id="ABBRID0EPQBM" xlink:type="simple">SBL</abbrev>)</td><td rowspan="1" colspan="1"/><td rowspan="1" colspan="1">3.885</td><td rowspan="1" colspan="1"/><td rowspan="1" colspan="1"/></tr><tr><td rowspan="1" colspan="1">Maximum Width</td><td rowspan="1" colspan="1"/><td rowspan="1" colspan="1">2.174</td><td rowspan="1" colspan="1"/><td rowspan="1" colspan="1"/></tr><tr><td rowspan="1" colspan="1">Width of Head / Width of Left Elytron</td><td rowspan="1" colspan="1"/><td rowspan="1" colspan="1">0.966</td><td rowspan="1" colspan="1"/><td rowspan="1" colspan="1"/></tr><tr><td rowspan="1" colspan="1">Pronotum: Width (at widest part) / Length</td><td rowspan="1" colspan="1"/><td rowspan="1" colspan="1">1.873</td><td rowspan="1" colspan="1"/><td rowspan="1" colspan="1"/></tr><tr><td rowspan="1" colspan="1">Length of Pronotum / Length of Head</td><td rowspan="1" colspan="1"/><td rowspan="1" colspan="1">1.361</td><td rowspan="1" colspan="1"/><td rowspan="1" colspan="1"/></tr><tr><td rowspan="1" colspan="1">
                  <abbrev xmlns:xlink="http://www.w3.org/1999/xlink" xlink:title="apparent body length" id="ABBRID0EETBM" xlink:type="simple">ABL</abbrev>
                </td><td rowspan="1" colspan="1"/><td rowspan="1" colspan="1">4.819</td><td rowspan="1" colspan="1"/><td rowspan="1" colspan="1"/></tr><tr><td rowspan="1" colspan="5">
                  <bold>G.</bold> <italic><tp:taxon-name><tp:taxon-name-part taxon-name-part-type="genus" reg="Hyboptera">Hyboptera</tp:taxon-name-part> <tp:taxon-name-part taxon-name-part-type="species" reg="tepui">tepui</tp:taxon-name-part></tp:taxon-name></italic> Erwin &amp; Henry, sp. n.</td></tr><tr><td rowspan="2" colspan="1"/><td rowspan="1" colspan="2">
                  <bold>Males (N0)</bold>
                </td><td rowspan="1" colspan="2">
                  <bold>Females (N1)</bold>
                </td></tr><tr><td rowspan="1" colspan="1">
                  <bold>Range</bold>
                </td><td rowspan="1" colspan="1">
                  <bold>Mean</bold>
                </td><td rowspan="1" colspan="1">
                  <bold>Range</bold>
                </td><td rowspan="1" colspan="1">
                  <bold>Mean</bold>
                </td></tr><tr><td rowspan="1" colspan="1">Total Length (<abbrev xmlns:xlink="http://www.w3.org/1999/xlink" xlink:title="standardized body length" id="ABBRID0EUVBM" xlink:type="simple">SBL</abbrev>)</td><td rowspan="1" colspan="1"/><td rowspan="1" colspan="1"/><td rowspan="1" colspan="1"/><td rowspan="1" colspan="1">4.289</td></tr><tr><td rowspan="1" colspan="1">Maximum Width</td><td rowspan="1" colspan="1"/><td rowspan="1" colspan="1"/><td rowspan="1" colspan="1"/><td rowspan="1" colspan="1">2.458</td></tr><tr><td rowspan="1" colspan="1">Width of Head / Width of Left Elytron</td><td rowspan="1" colspan="1"/><td rowspan="1" colspan="1"/><td rowspan="1" colspan="1"/><td rowspan="1" colspan="1">0.878</td></tr><tr><td rowspan="1" colspan="1">Pronotum: Width (at widest part) / Length</td><td rowspan="1" colspan="1"/><td rowspan="1" colspan="1"/><td rowspan="1" colspan="1"/><td rowspan="1" colspan="1">1.741</td></tr><tr><td rowspan="1" colspan="1">Length of Pronotum / Length of Head</td><td rowspan="1" colspan="1"/><td rowspan="1" colspan="1"/><td rowspan="1" colspan="1"/><td rowspan="1" colspan="1">1.309</td></tr><tr><td rowspan="1" colspan="1">
                  <abbrev xmlns:xlink="http://www.w3.org/1999/xlink" xlink:title="apparent body length" id="ABBRID0EJYBM" xlink:type="simple">ABL</abbrev>
                </td><td rowspan="1" colspan="1"/><td rowspan="1" colspan="1"/><td rowspan="1" colspan="1"/><td rowspan="1" colspan="1">5.155</td></tr><tr><td rowspan="1" colspan="5">
                  <bold>H.</bold> <italic><tp:taxon-name><tp:taxon-name-part taxon-name-part-type="genus" reg="Hyboptera">Hyboptera</tp:taxon-name-part> <tp:taxon-name-part taxon-name-part-type="species" reg="tiputini">tiputini</tp:taxon-name-part></tp:taxon-name></italic> Erwin &amp; Henry, sp. n.</td></tr><tr><td rowspan="2" colspan="1"/><td rowspan="1" colspan="2">
                  <bold>Males (N15)</bold>
                </td><td rowspan="1" colspan="2">
                  <bold>Females (N15)</bold>
                </td></tr><tr><td rowspan="1" colspan="1">
                  <bold>Range</bold>
                </td><td rowspan="1" colspan="1">
                  <bold>Mean</bold>
                </td><td rowspan="1" colspan="1">
                  <bold>Range</bold>
                </td><td rowspan="1" colspan="1">
                  <bold>Mean</bold>
                </td></tr><tr><td rowspan="1" colspan="1">Total Length (<abbrev xmlns:xlink="http://www.w3.org/1999/xlink" xlink:title="standardized body length" id="ABBRID0EZ1BM" xlink:type="simple">SBL</abbrev>)</td><td rowspan="1" colspan="1">3.331–4.421</td><td rowspan="1" colspan="1">4.017</td><td rowspan="1" colspan="1">3.511–4.724</td><td rowspan="1" colspan="1">4.166</td></tr><tr><td rowspan="1" colspan="1">Maximum Width</td><td rowspan="1" colspan="1">2.008–2.924</td><td rowspan="1" colspan="1">2.363</td><td rowspan="1" colspan="1">1.868–2.902</td><td rowspan="1" colspan="1">2.432</td></tr><tr><td rowspan="1" colspan="1">Width of Head / Width of Left Elytron</td><td rowspan="1" colspan="1">0.796–0.987</td><td rowspan="1" colspan="1">0.897</td><td rowspan="1" colspan="1">0.819–1.017</td><td rowspan="1" colspan="1">0.899</td></tr><tr><td rowspan="1" colspan="1">Pronotum: Width (at widest part) / Length</td><td rowspan="1" colspan="1">1.699–2.076</td><td rowspan="1" colspan="1">1.823</td><td rowspan="1" colspan="1">1.688–1.936</td><td rowspan="1" colspan="1">1.812</td></tr><tr><td rowspan="1" colspan="1">Length of Pronotum / Length of Head</td><td rowspan="1" colspan="1">1.293–1.517</td><td rowspan="1" colspan="1">1.373</td><td rowspan="1" colspan="1">1.299–1.476</td><td rowspan="1" colspan="1">1.367</td></tr><tr><td rowspan="1" colspan="1">
                  <abbrev xmlns:xlink="http://www.w3.org/1999/xlink" xlink:title="apparent body length" id="ABBRID0EO4BM" xlink:type="simple">ABL</abbrev>
                </td><td rowspan="1" colspan="1">4.241–5.301</td><td rowspan="1" colspan="1">4.819</td><td rowspan="1" colspan="1">4.211–5.640</td><td rowspan="1" colspan="1">4.965</td></tr><tr><td rowspan="1" colspan="5">
                  <bold>I.</bold> <italic><tp:taxon-name><tp:taxon-name-part taxon-name-part-type="genus" reg="Hyboptera">Hyboptera</tp:taxon-name-part> <tp:taxon-name-part taxon-name-part-type="species" reg="viridivittis">viridivittis</tp:taxon-name-part></tp:taxon-name></italic> Chaudoir</td></tr><tr><td rowspan="2" colspan="1"/><td rowspan="1" colspan="2">
                  <bold>Males (N3)</bold>
                </td><td rowspan="1" colspan="2">
                  <bold>Females (N5)</bold>
                </td></tr><tr><td rowspan="1" colspan="1">
                  <bold>Range</bold>
                </td><td rowspan="1" colspan="1">
                  <bold>Mean</bold>
                </td><td rowspan="1" colspan="1">
                  <bold>Range</bold>
                </td><td rowspan="1" colspan="1">
                  <bold>Mean</bold>
                </td></tr><tr><td rowspan="1" colspan="1">Total Length (<abbrev xmlns:xlink="http://www.w3.org/1999/xlink" xlink:title="standardized body length" id="ABBRID0E56BM" xlink:type="simple">SBL</abbrev>)</td><td rowspan="1" colspan="1">3.785–4.052</td><td rowspan="1" colspan="1">3.933</td><td rowspan="1" colspan="1">3.759–4.167</td><td rowspan="1" colspan="1">4.003</td></tr><tr><td rowspan="1" colspan="1">Maximum Width</td><td rowspan="1" colspan="1">2.34–2.458</td><td rowspan="1" colspan="1">2.399</td><td rowspan="1" colspan="1">2.184–2.586</td><td rowspan="1" colspan="1">2.374</td></tr><tr><td rowspan="1" colspan="1">Width of Head / Width of Left Elytron</td><td rowspan="1" colspan="1">0.841–0.892</td><td rowspan="1" colspan="1">0.871</td><td rowspan="1" colspan="1">0.842–0.922</td><td rowspan="1" colspan="1">0.893</td></tr><tr><td rowspan="1" colspan="1">Pronotum: Width (at widest part) / Length</td><td rowspan="1" colspan="1">1.729–1.853</td><td rowspan="1" colspan="1">1.798</td><td rowspan="1" colspan="1">1.765–1.930</td><td rowspan="1" colspan="1">1.84</td></tr><tr><td rowspan="1" colspan="1">Length of Pronotum / Length of Head</td><td rowspan="1" colspan="1">1.262–1.517</td><td rowspan="1" colspan="1">1.355</td><td rowspan="1" colspan="1">1.199–1.316</td><td rowspan="1" colspan="1">1.278</td></tr><tr><td rowspan="1" colspan="1">
                  <abbrev xmlns:xlink="http://www.w3.org/1999/xlink" xlink:title="apparent body length" id="ABBRID0ETCCM" xlink:type="simple">ABL</abbrev>
                </td><td rowspan="1" colspan="1">4.787–5.089</td><td rowspan="1" colspan="1">4.934</td><td rowspan="1" colspan="1">4.646–5.272</td><td rowspan="1" colspan="1">5.003</td></tr><tr><td rowspan="1" colspan="5">
                  <bold><italic><tp:taxon-name><tp:taxon-name-part taxon-name-part-type="species" reg="tuberculata">tuberculata</tp:taxon-name-part></tp:taxon-name></italic> species group</bold>
                </td></tr><tr><td rowspan="1" colspan="5">
                  <bold>J.</bold> <italic><tp:taxon-name><tp:taxon-name-part taxon-name-part-type="genus" reg="Hyboptera">Hyboptera</tp:taxon-name-part> <tp:taxon-name-part taxon-name-part-type="species" reg="auxilidora">auxilidora</tp:taxon-name-part></tp:taxon-name></italic> Erwin</td></tr><tr><td rowspan="2" colspan="1"/><td rowspan="1" colspan="2">
                  <bold>Males (N6)</bold>
                </td><td rowspan="1" colspan="2">
                  <bold>Females (N6)</bold>
                </td></tr><tr><td rowspan="1" colspan="1">
                  <bold>Range</bold>
                </td><td rowspan="1" colspan="1">
                  <bold>Mean</bold>
                </td><td rowspan="1" colspan="1">
                  <bold>Range</bold>
                </td><td rowspan="1" colspan="1">
                  <bold>Mean</bold>
                </td></tr><tr><td rowspan="1" colspan="1">Total Length (<abbrev xmlns:xlink="http://www.w3.org/1999/xlink" xlink:title="standardized body length" id="ABBRID0EVFCM" xlink:type="simple">SBL</abbrev>)</td><td rowspan="1" colspan="1">4.389–4.938</td><td rowspan="1" colspan="1">4.654</td><td rowspan="1" colspan="1">4.408–4.983</td><td rowspan="1" colspan="1">4.755</td></tr><tr><td rowspan="1" colspan="1">Maximum Width</td><td rowspan="1" colspan="1">2.42–3.28</td><td rowspan="1" colspan="1">2.77</td><td rowspan="1" colspan="1">2.524–2.922</td><td rowspan="1" colspan="1">2.726</td></tr><tr><td rowspan="1" colspan="1">Width of Head / Width of Left Elytron</td><td rowspan="1" colspan="1">0.727–0.980</td><td rowspan="1" colspan="1">0.88</td><td rowspan="1" colspan="1">0.875–0.936</td><td rowspan="1" colspan="1">0.906</td></tr><tr><td rowspan="1" colspan="1">Pronotum: Width (at widest part) / Length</td><td rowspan="1" colspan="1">1.774–1.988</td><td rowspan="1" colspan="1">1.881</td><td rowspan="1" colspan="1">1.743–2.019</td><td rowspan="1" colspan="1">1.868</td></tr><tr><td rowspan="1" colspan="1">Length of Pronotum / Length of Head</td><td rowspan="1" colspan="1">1.208–1.297</td><td rowspan="1" colspan="1">1.252</td><td rowspan="1" colspan="1">1.243–1.573</td><td rowspan="1" colspan="1">1.361</td></tr><tr><td rowspan="1" colspan="1">
                  <abbrev xmlns:xlink="http://www.w3.org/1999/xlink" xlink:title="apparent body length" id="ABBRID0EKICM" xlink:type="simple">ABL</abbrev>
                </td><td rowspan="1" colspan="1">5.058–5.923</td><td rowspan="1" colspan="1">5.483</td><td rowspan="1" colspan="1">5.265–5.925</td><td rowspan="1" colspan="1">5.539</td></tr><tr><td rowspan="1" colspan="5">
                  <bold>K.</bold> <italic><tp:taxon-name><tp:taxon-name-part taxon-name-part-type="genus" reg="Hyboptera">Hyboptera</tp:taxon-name-part> <tp:taxon-name-part taxon-name-part-type="species" reg="dilutior">dilutior</tp:taxon-name-part></tp:taxon-name></italic> Oberthür</td></tr><tr><td rowspan="2" colspan="1"/><td rowspan="1" colspan="2">
                  <bold>Males (N15)</bold>
                </td><td rowspan="1" colspan="2">
                  <bold>Females (N15)</bold>
                </td></tr><tr><td rowspan="1" colspan="1">
                  <bold>Range</bold>
                </td><td rowspan="1" colspan="1">
                  <bold>Mean</bold>
                </td><td rowspan="1" colspan="1">
                  <bold>Range</bold>
                </td><td rowspan="1" colspan="1">
                  <bold>Mean</bold>
                </td></tr><tr><td rowspan="1" colspan="1">Total Length (<abbrev xmlns:xlink="http://www.w3.org/1999/xlink" xlink:title="standardized body length" id="ABBRID0E1KCM" xlink:type="simple">SBL</abbrev>)</td><td rowspan="1" colspan="1">3.545–4.665</td><td rowspan="1" colspan="1">4.256</td><td rowspan="1" colspan="1">3.888–4.559</td><td rowspan="1" colspan="1">4.339</td></tr><tr><td rowspan="1" colspan="1">Maximum Width</td><td rowspan="1" colspan="1">1.952–2.772</td><td rowspan="1" colspan="1">2.416</td><td rowspan="1" colspan="1">2.708–3.208</td><td rowspan="1" colspan="1">3.024</td></tr><tr><td rowspan="1" colspan="1">Width of Head / Width of Left Elytron</td><td rowspan="1" colspan="1">0.909–1.012</td><td rowspan="1" colspan="1">0.959</td><td rowspan="1" colspan="1">0.743–0.850</td><td rowspan="1" colspan="1">0.786</td></tr><tr><td rowspan="1" colspan="1">Pronotum: Width (at widest part) / Length</td><td rowspan="1" colspan="1">1.709–1.925</td><td rowspan="1" colspan="1">1.811</td><td rowspan="1" colspan="1">1.701–2.003</td><td rowspan="1" colspan="1">1.827</td></tr><tr><td rowspan="1" colspan="1">Length of Pronotum / Length of Head</td><td rowspan="1" colspan="1">1.236–1.403</td><td rowspan="1" colspan="1">1.333</td><td rowspan="1" colspan="1">1.210–1.350</td><td rowspan="1" colspan="1">1.292</td></tr><tr><td rowspan="1" colspan="1">
                  <abbrev xmlns:xlink="http://www.w3.org/1999/xlink" xlink:title="apparent body length" id="ABBRID0EPNCM" xlink:type="simple">ABL</abbrev>
                </td><td rowspan="1" colspan="1">3.916–5.979</td><td rowspan="1" colspan="1">5.035</td><td rowspan="1" colspan="1">4.760–5.772</td><td rowspan="1" colspan="1">5.129</td></tr><tr><td rowspan="1" colspan="5">
                  <bold>L.</bold> <italic><tp:taxon-name><tp:taxon-name-part taxon-name-part-type="genus" reg="Hyboptera">Hyboptera</tp:taxon-name-part> <tp:taxon-name-part taxon-name-part-type="species" reg="lucida">lucida</tp:taxon-name-part></tp:taxon-name></italic> Henry &amp; Erwin, sp. n.</td></tr><tr><td rowspan="2" colspan="1"/><td rowspan="1" colspan="2">
                  <bold>Males (N5)</bold>
                </td><td rowspan="1" colspan="2">
                  <bold>Females (N9)</bold>
                </td></tr><tr><td rowspan="1" colspan="1">
                  <bold>Range</bold>
                </td><td rowspan="1" colspan="1">
                  <bold>Mean</bold>
                </td><td rowspan="1" colspan="1">
                  <bold>Range</bold>
                </td><td rowspan="1" colspan="1">
                  <bold>Mean</bold>
                </td></tr><tr><td rowspan="1" colspan="1">Total Length (<abbrev xmlns:xlink="http://www.w3.org/1999/xlink" xlink:title="standardized body length" id="ABBRID0E6PCM" xlink:type="simple">SBL</abbrev>)</td><td rowspan="1" colspan="1">4.376–5.066</td><td rowspan="1" colspan="1">4.752</td><td rowspan="1" colspan="1">4.690–5.265</td><td rowspan="1" colspan="1">5.029</td></tr><tr><td rowspan="1" colspan="1">Maximum Width</td><td rowspan="1" colspan="1">2.362–3.218</td><td rowspan="1" colspan="1">2.849</td><td rowspan="1" colspan="1">2.820–3.248</td><td rowspan="1" colspan="1">3.054</td></tr><tr><td rowspan="1" colspan="1">Width of Head / Width of Left Elytron</td><td rowspan="1" colspan="1">0.845–0.976</td><td rowspan="1" colspan="1">0.887</td><td rowspan="1" colspan="1">0.828–0.957</td><td rowspan="1" colspan="1">0.883</td></tr><tr><td rowspan="1" colspan="1">Pronotum: Width (at widest part) / Length</td><td rowspan="1" colspan="1">1.713–1.924</td><td rowspan="1" colspan="1">1.84</td><td rowspan="1" colspan="1">1.742–1.981</td><td rowspan="1" colspan="1">1.88</td></tr><tr><td rowspan="1" colspan="1">Length of Pronotum / Length of Head</td><td rowspan="1" colspan="1">1.130–1.274</td><td rowspan="1" colspan="1">1.207</td><td rowspan="1" colspan="1">1.150–1.351</td><td rowspan="1" colspan="1">1.266</td></tr><tr><td rowspan="1" colspan="1">
                  <abbrev xmlns:xlink="http://www.w3.org/1999/xlink" xlink:title="apparent body length" id="ABBRID0EUSCM" xlink:type="simple">ABL</abbrev>
                </td><td rowspan="1" colspan="1">5.641–6.294</td><td rowspan="1" colspan="1">5.852</td><td rowspan="1" colspan="1">5.514–6.667</td><td rowspan="1" colspan="1">6.093</td></tr><tr><td rowspan="1" colspan="5">
                  <bold>M.</bold> <italic><tp:taxon-name><tp:taxon-name-part taxon-name-part-type="genus" reg="Hyboptera">Hyboptera</tp:taxon-name-part> <tp:taxon-name-part taxon-name-part-type="species" reg="tuberculata">tuberculata</tp:taxon-name-part></tp:taxon-name></italic> (Dejean)</td></tr><tr><td rowspan="2" colspan="1"/><td rowspan="1" colspan="2">
                  <bold>Males (N15)</bold>
                </td><td rowspan="1" colspan="2">
                  <bold>Females (N15)</bold>
                </td></tr><tr><td rowspan="1" colspan="1">
                  <bold>Range</bold>
                </td><td rowspan="1" colspan="1">
                  <bold>Mean</bold>
                </td><td rowspan="1" colspan="1">
                  <bold>Range</bold>
                </td><td rowspan="1" colspan="1">
                  <bold>Mean</bold>
                </td></tr><tr><td rowspan="1" colspan="1">Total Length (<abbrev xmlns:xlink="http://www.w3.org/1999/xlink" xlink:title="standardized body length" id="ABBRID0EEVCM" xlink:type="simple">SBL</abbrev>)</td><td rowspan="1" colspan="1">3.942–4.853</td><td rowspan="1" colspan="1">4.471</td><td rowspan="1" colspan="1">4.196–4.843</td><td rowspan="1" colspan="1">4.533</td></tr><tr><td rowspan="1" colspan="1">Maximum Width</td><td rowspan="1" colspan="1">2.178–2.928</td><td rowspan="1" colspan="1">2.609</td><td rowspan="1" colspan="1">2.206–3.116</td><td rowspan="1" colspan="1">2.689</td></tr><tr><td rowspan="1" colspan="1">Width of Head / Width of Left Elytron</td><td rowspan="1" colspan="1">0.819–1.058</td><td rowspan="1" colspan="1">0.899</td><td rowspan="1" colspan="1">0.839–1.029</td><td rowspan="1" colspan="1">0.893</td></tr><tr><td rowspan="1" colspan="1">Pronotum: Width (at widest part) / Length</td><td rowspan="1" colspan="1">1.731–2.223</td><td rowspan="1" colspan="1">1.876</td><td rowspan="1" colspan="1">1.726–1.993</td><td rowspan="1" colspan="1">1.859</td></tr><tr><td rowspan="1" colspan="1">Length of Pronotum / Length of Head</td><td rowspan="1" colspan="1">1.103–1.379</td><td rowspan="1" colspan="1">1.264</td><td rowspan="1" colspan="1">1.181–1.354</td><td rowspan="1" colspan="1">1.277</td></tr><tr><td rowspan="1" colspan="1">
                  <abbrev xmlns:xlink="http://www.w3.org/1999/xlink" xlink:title="apparent body length" id="ABBRID0EZXCM" xlink:type="simple">ABL</abbrev>
                </td><td rowspan="1" colspan="1">4.321–5.883</td><td rowspan="1" colspan="1">5.231</td><td rowspan="1" colspan="1">4.745–5.763</td><td rowspan="1" colspan="1">5.325</td></tr><tr><td rowspan="1" colspan="5">
                  <bold>N.</bold> <italic><tp:taxon-name><tp:taxon-name-part taxon-name-part-type="genus" reg="Hyboptera">Hyboptera</tp:taxon-name-part> <tp:taxon-name-part taxon-name-part-type="species" reg="verrucosa">verrucosa</tp:taxon-name-part></tp:taxon-name></italic> (Reiche)</td></tr><tr><td rowspan="2" colspan="1"/><td rowspan="1" colspan="2">
                  <bold>Males (N14)</bold>
                </td><td rowspan="1" colspan="2">
                  <bold>Females (N16)</bold>
                </td></tr><tr><td rowspan="1" colspan="1">
                  <bold>Range</bold>
                </td><td rowspan="1" colspan="1">
                  <bold>Mean</bold>
                </td><td rowspan="1" colspan="1">
                  <bold>Range</bold>
                </td><td rowspan="1" colspan="1">
                  <bold>Mean</bold>
                </td></tr><tr><td rowspan="1" colspan="1">Total Length (<abbrev xmlns:xlink="http://www.w3.org/1999/xlink" xlink:title="standardized body length" id="ABBRID0EJ1CM" xlink:type="simple">SBL</abbrev>)</td><td rowspan="1" colspan="1">3.824–4.587</td><td rowspan="1" colspan="1">4.203</td><td rowspan="1" colspan="1">3.793–4.898</td><td rowspan="1" colspan="1">4.417</td></tr><tr><td rowspan="1" colspan="1">Maximum Width</td><td rowspan="1" colspan="1">2.060–2.636</td><td rowspan="1" colspan="1">2.352</td><td rowspan="1" colspan="1">2.190–2.846</td><td rowspan="1" colspan="1">2.478</td></tr><tr><td rowspan="1" colspan="1">Width of Head / Width of Left Elytron</td><td rowspan="1" colspan="1">0.893–1.025</td><td rowspan="1" colspan="1">0.954</td><td rowspan="1" colspan="1">0.862–1.024</td><td rowspan="1" colspan="1">0.928</td></tr><tr><td rowspan="1" colspan="1">Pronotum: Width (at widest part) / Length</td><td rowspan="1" colspan="1">1.774–1.997</td><td rowspan="1" colspan="1">1.882</td><td rowspan="1" colspan="1">1.797–2.012</td><td rowspan="1" colspan="1">1.865</td></tr><tr><td rowspan="1" colspan="1">Length of Pronotum / Length of Head</td><td rowspan="1" colspan="1">1.186–1.359</td><td rowspan="1" colspan="1">1.269</td><td rowspan="1" colspan="1">1.185–1.398</td><td rowspan="1" colspan="1">1.268</td></tr><tr><td rowspan="1" colspan="1">
                  <abbrev xmlns:xlink="http://www.w3.org/1999/xlink" xlink:title="apparent body length" id="ABBRID0E53CM" xlink:type="simple">ABL</abbrev>
                </td><td rowspan="1" colspan="1">4.493–5.511</td><td rowspan="1" colspan="1">4.932</td><td rowspan="1" colspan="1">4.474–5.660</td><td rowspan="1" colspan="1">5.06</td></tr></tbody></table></table-wrap></app><fig id="F8" position="float" orientation="portrait"><label>Figure 8.</label><caption><p>Digital Photo-illustration, female reproductive system dorsal and ventral aspects. <italic><tp:taxon-name><tp:taxon-name-part taxon-name-part-type="genus" reg="Hyboptera">Hyboptera</tp:taxon-name-part> <tp:taxon-name-part taxon-name-part-type="species" reg="lucida">lucida</tp:taxon-name-part></tp:taxon-name></italic> Henry &amp; Erwin sp. n., ADP148100. Legend, bc, bursa copulatrix; sg, spermathecal gland; sgd, spermathecal gland duct; sp, spermatheca. Dorsal aspect; lt, laterotergite; gc1, gonocoxite 1; gc2, gonocoxite 2, des, dorsal ensiform seta, b, base of gonocoxite 2; bl, blade of gonocoxite 2. Scale line = 0.25 mm.</p></caption><graphic xmlns:xlink="http://www.w3.org/1999/xlink" xlink:href="zookeys-714-061-g008.jpg" position="float" orientation="portrait" xlink:type="simple" id="oo_166806.jpg"/></fig></tp:treatment-sec><ref-list><ref id="B2"><mixed-citation xmlns:xlink="http://www.w3.org/1999/xlink" xlink:type="simple">
          <person-group><name name-style="western"><surname>Chaudoir</surname><given-names>M de</given-names></name></person-group> (<year>1872</year>) <article-title>Monographie des callidides.</article-title> <source>Annales de la Sociéte´ Entomologique de Belgique</source> <volume>15</volume>: <fpage>97</fpage>–<lpage>204</lpage>.</mixed-citation></ref><ref id="B28"><mixed-citation xmlns:xlink="http://www.w3.org/1999/xlink" xlink:type="simple">
          <person-group><name name-style="western"><surname>Reichardt</surname><given-names>H</given-names></name></person-group> (<year>1971</year>) <article-title><tp:taxon-name><tp:taxon-name-part taxon-name-part-type="family">Carabidae</tp:taxon-name-part></tp:taxon-name> (<tp:taxon-name><tp:taxon-name-part taxon-name-part-type="order">Coleoptera</tp:taxon-name-part></tp:taxon-name>) neotropicais: Espécies Venezuelanas e formas relcionadas.</article-title> <source>Papéis Avulsos de Zoología</source> <volume>24</volume>(<issue>5</issue>): <fpage>73</fpage>–<lpage>91</lpage>.</mixed-citation></ref><ref id="B29"><mixed-citation xmlns:xlink="http://www.w3.org/1999/xlink" xlink:type="simple">
          <person-group><name name-style="western"><surname>Reichardt</surname><given-names>H</given-names></name></person-group> (<year>1973</year>) <article-title>A review of <italic><tp:taxon-name><tp:taxon-name-part taxon-name-part-type="genus">Hyboptera</tp:taxon-name-part></tp:taxon-name></italic> Chaoudoir (<tp:taxon-name><tp:taxon-name-part taxon-name-part-type="order">Coleoptera</tp:taxon-name-part></tp:taxon-name>, <tp:taxon-name><tp:taxon-name-part taxon-name-part-type="family">Carabidae</tp:taxon-name-part></tp:taxon-name>).</article-title> <source>Revista Brasileira de Entomologia</source> <volume>17</volume>(<issue>8</issue>): <fpage>47</fpage>–<lpage>55</lpage>.</mixed-citation></ref></ref-list></tp:taxon-treatment>
